# Supplementary material for: 1-Benzoyl-3,3-bis­(propan-2-yl)thio­urea
Source: Acta Crystallogr Sect E Struct Rep Online. 2010 Jul 24;66(Pt 8):o2113. doi: 10.1107/S1600536810028862 (PMC3007396; doi:10.1107/S1600536810028862)
Supplement: Supplementary file 1 [file e-66-o2113-sup1.cif]

##############################################################################
###                                                                        ###
###        Electronic paper (Acta Crystallographica Section E)             ###
###                                                                        ###
##############################################################################
#                                                                            #
# This CIF contains the data in a paper accepted for publication in Acta     #
# Crystallographica Section E. It conforms to the requirements of Notes      #
# for Authors for Section E, and has been peer reviewed under the auspices   #
# of the IUCr Commission on Journals.                                        #
#                                                                            #
# Full details of the Crystallographic Information File format               #
# are given in the paper "The Crystallographic Information File (CIF):       #
# a New Standard Archive File for Crystallography" by S. R. Hall, F. H.      #
# Allen and I. D. Brown [Acta Cryst. (1991), A47, 655-685].                  #
#                                                                            #
# The current version of the core CIF dictionary is obtainable from          #
# ftp://ftp.iucr.org/pub/cif_core.dic. The current version number is 2.4.    #
#                                                                            #
# Software is freely available for graphical display of the structure(s) in  #
# this CIF.  For information consult the CIF home page http://www.iucr.org/  #
# cif/home.html                                                              #
#                                                                            #
# This file may be used for bona fide research purposes within the           #
# scientific community so long as proper attribution is given to the journal # 
# article from which it was obtained.                                        #
#                                                                            #
##############################################################################
                                             
data_global
_audit_creation_method     SHELXL-97
_journal_date_recd_electronic     2010-07-13
_journal_date_accepted     2010-07-20
_journal_name_full     'Acta Crystallographica, Section E'
_journal_year     2010
_journal_volume     66
_journal_issue      8
_journal_page_first     o2113
_journal_page_last     o2113
_journal_paper_category     QO
_journal_coeditor_code     EZ2225
_publ_contact_author_name     ' Edward RT Tiekink '
_publ_contact_author_address
;
Department of Chemistry, University of Malaya,
50603 Kuala Lumpur, Malaysia
;
_publ_contact_author_email
;
edward.tiekink@gmail.com
;
_publ_contact_author_fax     ' +60 3 7967 4193 '
_publ_contact_author_phone     ' +60 3 7967 6775 '
_publ_section_title
;
1-Benzoyl-3,3-bis(propan-2-yl)thiourea
;
loop_
    _publ_author_name
    _publ_author_footnote
    _publ_author_address
    ' Gunasekaran, N. ' .
;
Department of Chemistry, National Institute of Technology,
Tiruchirappalli 620 015, India
;
    ' Karvembu, R. '
;
Additional correspondence author, e-mail: kar@nitt.edu.
;
;
Department of Chemistry, National Institute of Technology,
Tiruchirappalli 620 015, India
;
    'Ng, Seik Weng' .
;
Department of Chemistry, University of Malaya,
50603 Kuala Lumpur, Malaysia
;
    'Tiekink, Edward R. T.' .
;
Department of Chemistry, University of Malaya,
50603 Kuala Lumpur, Malaysia
;
_publ_section_synopsis     .
data_I
_audit_creation_method     SHELXL-97
_chemical_name_systematic
;
1-Benzoyl-3,3-bis(propan-2-yl)thiourea
;
_chemical_name_common     ?
_chemical_formula_moiety     'C14 H20 N2 O S'
_chemical_formula_sum     'C14 H20 N2 O S'
_chemical_formula_iupac     'C14 H20 N2 O S'
_chemical_formula_weight     264.38
_chemical_melting_point     ?
_symmetry_cell_setting     monoclinic
_symmetry_space_group_name_H-M     'P 21/n'
_symmetry_space_group_name_Hall     '-P 2yn'
loop_
    _symmetry_equiv_pos_as_xyz
    'x, y, z'
    '-x+1/2, y+1/2, -z+1/2'
    '-x, -y, -z'
    'x-1/2, -y-1/2, z-1/2'
_cell_length_a     14.8072(10)
_cell_length_b     13.5832(10)
_cell_length_c     14.9168(11)
_cell_angle_alpha     90
_cell_angle_beta     97.6350(10)
_cell_angle_gamma     90
_cell_volume     2973.6(4)
_cell_formula_units_Z     8
_cell_measurement_reflns_used     5840
_cell_measurement_theta_min     2.4
_cell_measurement_theta_max     28.1
_cell_measurement_temperature     100(2)
_exptl_crystal_description     prism
_exptl_crystal_colour     colourless
_exptl_crystal_size_max     0.40
_exptl_crystal_size_mid     0.25
_exptl_crystal_size_min     0.05
_exptl_crystal_density_diffrn     1.181
_exptl_crystal_density_meas     ?
_exptl_crystal_density_method     'not measured'
_exptl_crystal_F_000     1136
_exptl_absorpt_coefficient_mu     0.209
_exptl_absorpt_correction_type     multi-scan
_exptl_absorpt_process_details     '(SADABS; Sheldrick, 1996)'
_exptl_absorpt_correction_T_min     0.921
_exptl_absorpt_correction_T_max     0.990
_exptl_special_details
;
;
_diffrn_ambient_temperature     100(2)
_diffrn_radiation_type     MoK\a
_diffrn_radiation_wavelength     0.71073
_diffrn_radiation_source     'fine-focus sealed tube'
_diffrn_radiation_monochromator     graphite
_diffrn_measurement_device_type     'Bruker SMART APEX diffractometer'
_diffrn_measurement_method     '\w scans'
_diffrn_detector_area_resol_mean     ?
_diffrn_reflns_number     27965
_diffrn_reflns_av_R_equivalents     0.051
_diffrn_reflns_av_sigmaI/netI     0.045
_diffrn_reflns_theta_min     1.8
_diffrn_reflns_theta_max     27.5
_diffrn_reflns_theta_full     27.5
_diffrn_measured_fraction_theta_max     1.000
_diffrn_measured_fraction_theta_full     1.000
_diffrn_reflns_limit_h_min     -19
_diffrn_reflns_limit_h_max     19
_diffrn_reflns_limit_k_min     -17
_diffrn_reflns_limit_k_max     17
_diffrn_reflns_limit_l_min     -19
_diffrn_reflns_limit_l_max     19
_diffrn_standards_number     0
_diffrn_standards_interval_count     0
_diffrn_standards_interval_time     0
_diffrn_standards_decay_%     0
_refine_special_details
;
Refinement of <i>F</i>^2^ against ALL reflections. The weighted <i>R</i>-factor
<i>wR</i> and goodness of fit <i>S</i> are based on <i>F</i>^2^, conventional
<i>R</i>-factors <i>R</i> are based on <i>F</i>, with <i>F</i> set to zero for
negative <i>F</i>^2^. The threshold expression of <i>F</i>^2^ >
\s(<i>F</i>^2^) is used only for calculating <i>R</i>-factors(gt) <i>etc</i>.
and is not relevant to the choice of reflections for refinement.
<i>R</i>-factors based on <i>F</i>^2^ are statistically about twice as large
as those based on <i>F</i>, and <i>R</i>- factors based on ALL data will be
even larger.
;
_reflns_number_total     6833
_reflns_number_gt     5254
_reflns_threshold_expression     I>2\s(I)
_refine_ls_structure_factor_coef     Fsqd
_refine_ls_matrix_type     full
_refine_ls_R_factor_all     0.055
_refine_ls_R_factor_gt     0.037
_refine_ls_wR_factor_gt     0.088
_refine_ls_wR_factor_ref     0.097
_refine_ls_goodness_of_fit_ref     1.02
_refine_ls_restrained_S_all     1.02
_refine_ls_number_reflns     6833
_refine_ls_number_parameters     341
_refine_ls_number_restraints     2
_refine_ls_hydrogen_treatment     mixed
_refine_ls_weighting_scheme     calc
_refine_ls_weighting_details
         'calc w=1/[\s^2^(Fo^2^)+(0.0476P)^2^+0.4491P] where P=(Fo^2^+2Fc^2^)/3'
_atom_sites_solution_hydrogens     geom
_atom_sites_solution_primary     direct
_atom_sites_solution_secondary     difmap
_refine_ls_shift/su_max     0.001
_refine_ls_shift/su_mean     0.000
_refine_diff_density_max     0.32
_refine_diff_density_min     -0.22
_refine_ls_extinction_method     none
_refine_ls_extinction_coef     ?
loop_
    _atom_type_symbol
    _atom_type_description
    _atom_type_scat_dispersion_real
    _atom_type_scat_dispersion_imag
    _atom_type_scat_source
    'C' 'C' 0.0033 0.0016
                         'International Tables Vol C Tables 4.2.6.8 and 6.1.1.4'
    'H' 'H' 0.0000 0.0000
                         'International Tables Vol C Tables 4.2.6.8 and 6.1.1.4'
    'N' 'N' 0.0061 0.0033
                         'International Tables Vol C Tables 4.2.6.8 and 6.1.1.4'
    'O' 'O' 0.0106 0.0060
                         'International Tables Vol C Tables 4.2.6.8 and 6.1.1.4'
    'S' 'S' 0.1246 0.1234
                         'International Tables Vol C Tables 4.2.6.8 and 6.1.1.4'
_computing_data_collection     'APEX2 (Bruker, 2008)'
_computing_cell_refinement     'SAINT (Bruker, 2008)'
_computing_data_reduction     'SAINT (Bruker, 2008)'
_computing_structure_solution     'SHELXS97 (Sheldrick, 2008)'
_computing_structure_refinement     'SHELXL97 (Sheldrick, 2008)'
_computing_molecular_graphics
;
ORTEP-3 (Farrugia, 1997), DIAMOND (Brandenburg, 2006) and
Qmol (Gans & Shalloway, 2001)
;
_computing_publication_material     'publCIF (Westrip, 2010)'
loop_
    _atom_site_type_symbol
    _atom_site_label
    _atom_site_fract_x
    _atom_site_fract_y
    _atom_site_fract_z
    _atom_site_U_iso_or_equiv
    _atom_site_adp_type
    _atom_site_calc_flag
    _atom_site_refinement_flags
    _atom_site_occupancy
    _atom_site_disorder_assembly
    _atom_site_disorder_group
    S S1 0.75721(3) 0.79767(3) 0.15341(3) 0.01907(10) Uani d . 1 . .
    S S2 1.24751(3) 0.74064(3) 0.16642(3) 0.01868(10) Uani d . 1 . .
    O O1 0.97620(7) 0.75101(8) 0.11338(7) 0.0217(2) Uani d . 1 . .
    O O2 1.20465(7) 0.80331(8) 0.38108(7) 0.0198(2) Uani d . 1 . .
    N N1 0.84390(8) 0.70403(9) 0.03311(8) 0.0135(2) Uani d D 1 . .
    H H1 0.8091(11) 0.7049(14) -0.0167(8) 0.033(5) Uiso d D 1 . .
    N N2 0.80562(8) 0.60687(9) 0.15068(8) 0.0160(3) Uani d . 1 . .
    N N3 1.11221(8) 0.81185(9) 0.24783(8) 0.0136(3) Uani d D 1 . .
    H H3 1.0643(9) 0.7908(14) 0.2154(12) 0.037(6) Uiso d D 1 . .
    N N4 1.19743(9) 0.92929(9) 0.18289(8) 0.0172(3) Uani d . 1 . .
    C C1 0.97327(10) 0.74376(10) -0.04643(10) 0.0150(3) Uani d . 1 . .
    C C2 1.06667(10) 0.76249(11) -0.03733(11) 0.0191(3) Uani d . 1 . .
    H H2 1.0994 0.7740 0.0209 0.023 Uiso calc R 1 . .
    C C3 1.11180(11) 0.76431(11) -0.11299(11) 0.0213(3) Uani d . 1 . .
    H H3A 1.1754 0.7772 -0.1063 0.026 Uiso calc R 1 . .
    C C4 1.06483(11) 0.74753(11) -0.19821(11) 0.0202(3) Uani d . 1 . .
    H H4 1.0961 0.7478 -0.2498 0.024 Uiso calc R 1 . .
    C C5 0.97160(10) 0.73027(11) -0.20766(10) 0.0183(3) Uani d . 1 . .
    H H5 0.9390 0.7197 -0.2662 0.022 Uiso calc R 1 . .
    C C6 0.92549(10) 0.72824(10) -0.13246(10) 0.0164(3) Uani d . 1 . .
    H H6 0.8617 0.7163 -0.1395 0.020 Uiso calc R 1 . .
    C C7 0.93123(10) 0.73556(10) 0.03927(10) 0.0153(3) Uani d . 1 . .
    C C8 0.80264(10) 0.69632(10) 0.11469(9) 0.0142(3) Uani d . 1 . .
    C C9 0.83729(11) 0.51575(10) 0.10756(10) 0.0188(3) Uani d . 1 . .
    H H9 0.8239 0.4604 0.1480 0.023 Uiso calc R 1 . .
    C C10 0.93975(11) 0.51274(12) 0.10634(12) 0.0270(4) Uani d . 1 . .
    H H10A 0.9708 0.5373 0.1641 0.041 Uiso calc R 1 . .
    H H10B 0.9557 0.5542 0.0570 0.041 Uiso calc R 1 . .
    H H10C 0.9588 0.4448 0.0972 0.041 Uiso calc R 1 . .
    C C11 0.78275(13) 0.49311(12) 0.01598(11) 0.0295(4) Uani d . 1 . .
    H H11A 0.7175 0.4995 0.0203 0.044 Uiso calc R 1 . .
    H H11B 0.7959 0.4258 -0.0020 0.044 Uiso calc R 1 . .
    H H11C 0.7997 0.5395 -0.0292 0.044 Uiso calc R 1 . .
    C C12 0.77042(12) 0.59103(12) 0.23844(11) 0.0252(4) Uani d . 1 . .
    H H12 0.7585 0.6574 0.2633 0.030 Uiso calc R 1 . .
    C C13 0.84165(14) 0.54090(13) 0.30663(11) 0.0340(4) Uani d . 1 . .
    H H13A 0.8201 0.5393 0.3660 0.051 Uiso calc R 1 . .
    H H13B 0.8990 0.5777 0.3111 0.051 Uiso calc R 1 . .
    H H13C 0.8516 0.4735 0.2867 0.051 Uiso calc R 1 . .
    C C14 0.68014(13) 0.53676(13) 0.22384(14) 0.0364(5) Uani d . 1 . .
    H H14A 0.6374 0.5727 0.1798 0.055 Uiso calc R 1 . .
    H H14B 0.6552 0.5321 0.2813 0.055 Uiso calc R 1 . .
    H H14C 0.6896 0.4704 0.2010 0.055 Uiso calc R 1 . .
    C C15 1.04692(10) 0.77094(10) 0.38361(10) 0.0162(3) Uani d . 1 . .
    C C16 1.06181(12) 0.72906(13) 0.46947(11) 0.0253(4) Uani d . 1 . .
    H H16 1.1218 0.7118 0.4953 0.030 Uiso calc R 1 . .
    C C17 0.98915(13) 0.71256(14) 0.51739(12) 0.0326(4) Uani d . 1 . .
    H H17 0.9994 0.6828 0.5755 0.039 Uiso calc R 1 . .
    C C18 0.90163(12) 0.73933(13) 0.48099(12) 0.0290(4) Uani d . 1 . .
    H H18 0.8522 0.7297 0.5147 0.035 Uiso calc R 1 . .
    C C19 0.88646(11) 0.78013(12) 0.39528(11) 0.0237(4) Uani d . 1 . .
    H H19 0.8264 0.7980 0.3701 0.028 Uiso calc R 1 . .
    C C20 0.95841(10) 0.79518(11) 0.34577(11) 0.0190(3) Uani d . 1 . .
    H H20 0.9474 0.8218 0.2864 0.023 Uiso calc R 1 . .
    C C21 1.12797(10) 0.79444(10) 0.33795(10) 0.0149(3) Uani d . 1 . .
    C C22 1.18641(10) 0.83429(10) 0.19877(9) 0.0143(3) Uani d . 1 . .
    C C23 1.13244(10) 1.00932(11) 0.20189(10) 0.0181(3) Uani d . 1 . .
    H H23 1.1600 1.0720 0.1831 0.022 Uiso calc R 1 . .
    C C24 1.12179(11) 1.02287(11) 0.30114(10) 0.0200(3) Uani d . 1 . .
    H H24A 1.0985 1.0891 0.3105 0.030 Uiso calc R 1 . .
    H H24B 1.1811 1.0144 0.3382 0.030 Uiso calc R 1 . .
    H H24C 1.0789 0.9738 0.3187 0.030 Uiso calc R 1 . .
    C C25 1.04171(11) 0.99951(12) 0.14111(11) 0.0256(4) Uani d . 1 . .
    H H25A 1.0527 0.9926 0.0781 0.038 Uiso calc R 1 . .
    H H25B 1.0047 1.0584 0.1472 0.038 Uiso calc R 1 . .
    H H25C 1.0093 0.9413 0.1590 0.038 Uiso calc R 1 . .
    C C26 1.27615(12) 0.96155(12) 0.13727(12) 0.0271(4) Uani d . 1 . .
    H H26 1.3095 0.9008 0.1228 0.033 Uiso calc R 1 . .
    C C27 1.34174(12) 1.02249(13) 0.20183(14) 0.0340(4) Uani d . 1 . .
    H H27A 1.3604 0.9847 0.2571 0.051 Uiso calc R 1 . .
    H H27B 1.3116 1.0833 0.2170 0.051 Uiso calc R 1 . .
    H H27C 1.3956 1.0388 0.1730 0.051 Uiso calc R 1 . .
    C C28 1.24534(15) 1.01339(15) 0.04833(13) 0.0446(5) Uani d . 1 . .
    H H28A 1.2010 0.9721 0.0109 0.067 Uiso calc R 1 . .
    H H28B 1.2981 1.0251 0.0164 0.067 Uiso calc R 1 . .
    H H28C 1.2170 1.0764 0.0602 0.067 Uiso calc R 1 . .
loop_
    _atom_site_aniso_label
    _atom_site_aniso_U_11
    _atom_site_aniso_U_22
    _atom_site_aniso_U_33
    _atom_site_aniso_U_12
    _atom_site_aniso_U_13
    _atom_site_aniso_U_23
    S1 0.0237(2) 0.01671(18) 0.0177(2) 0.00430(15) 0.00614(16) -0.00098(14)
    S2 0.0191(2) 0.01741(18) 0.0205(2) 0.00404(14) 0.00623(15) 0.00049(14)
    O1 0.0178(6) 0.0305(6) 0.0161(5) -0.0038(5) -0.0002(4) -0.0028(5)
    O2 0.0143(6) 0.0287(6) 0.0156(5) 0.0002(4) -0.0011(4) 0.0005(4)
    N1 0.0135(6) 0.0170(6) 0.0098(6) -0.0006(5) 0.0010(5) 0.0005(5)
    N2 0.0200(7) 0.0146(6) 0.0144(6) -0.0006(5) 0.0058(5) -0.0014(5)
    N3 0.0116(6) 0.0160(6) 0.0129(6) -0.0011(5) 0.0007(5) 0.0003(5)
    N4 0.0200(7) 0.0154(6) 0.0175(6) -0.0005(5) 0.0081(5) -0.0003(5)
    C1 0.0148(7) 0.0134(7) 0.0169(7) 0.0013(5) 0.0026(6) 0.0016(6)
    C2 0.0161(8) 0.0192(7) 0.0214(8) 0.0004(6) 0.0005(6) 0.0012(6)
    C3 0.0136(8) 0.0216(8) 0.0294(9) 0.0005(6) 0.0052(7) 0.0034(6)
    C4 0.0214(8) 0.0192(8) 0.0217(8) 0.0022(6) 0.0096(7) 0.0017(6)
    C5 0.0192(8) 0.0185(7) 0.0177(8) 0.0023(6) 0.0046(6) 0.0014(6)
    C6 0.0142(7) 0.0171(7) 0.0181(7) 0.0000(6) 0.0032(6) 0.0009(6)
    C7 0.0145(7) 0.0143(7) 0.0167(7) 0.0009(6) 0.0007(6) -0.0002(6)
    C8 0.0116(7) 0.0181(7) 0.0126(7) -0.0017(6) 0.0005(6) -0.0009(6)
    C9 0.0260(9) 0.0134(7) 0.0176(8) 0.0023(6) 0.0050(6) -0.0008(6)
    C10 0.0286(10) 0.0216(8) 0.0323(10) 0.0071(7) 0.0090(8) 0.0028(7)
    C11 0.0416(11) 0.0195(8) 0.0256(9) 0.0008(7) -0.0015(8) -0.0059(7)
    C12 0.0394(10) 0.0190(8) 0.0206(8) -0.0025(7) 0.0172(7) 0.0002(6)
    C13 0.0594(13) 0.0255(9) 0.0180(8) -0.0026(8) 0.0090(8) 0.0029(7)
    C14 0.0405(12) 0.0258(9) 0.0486(12) -0.0037(8) 0.0272(10) -0.0002(8)
    C15 0.0172(8) 0.0164(7) 0.0155(7) -0.0023(6) 0.0038(6) -0.0011(6)
    C16 0.0226(9) 0.0355(9) 0.0178(8) -0.0006(7) 0.0027(7) 0.0034(7)
    C17 0.0370(11) 0.0463(11) 0.0158(8) -0.0056(9) 0.0080(8) 0.0066(7)
    C18 0.0263(10) 0.0370(10) 0.0267(9) -0.0069(7) 0.0142(8) -0.0026(7)
    C19 0.0176(8) 0.0266(8) 0.0282(9) -0.0015(6) 0.0072(7) -0.0013(7)
    C20 0.0181(8) 0.0199(7) 0.0193(8) -0.0015(6) 0.0039(6) 0.0010(6)
    C21 0.0163(8) 0.0135(7) 0.0149(7) 0.0011(6) 0.0015(6) 0.0000(5)
    C22 0.0133(7) 0.0182(7) 0.0108(7) -0.0004(6) -0.0012(6) -0.0007(5)
    C23 0.0218(8) 0.0140(7) 0.0189(8) 0.0022(6) 0.0045(6) 0.0010(6)
    C24 0.0249(9) 0.0167(7) 0.0193(8) 0.0016(6) 0.0067(7) -0.0012(6)
    C25 0.0290(9) 0.0215(8) 0.0247(9) 0.0045(7) -0.0029(7) 0.0012(7)
    C26 0.0307(10) 0.0210(8) 0.0345(10) -0.0038(7) 0.0225(8) -0.0020(7)
    C27 0.0254(10) 0.0310(9) 0.0485(12) -0.0062(8) 0.0153(9) 0.0021(8)
    C28 0.0648(15) 0.0468(12) 0.0270(10) -0.0187(10) 0.0240(10) 0.0011(9)
_geom_special_details
;
All e.s.d.'s (except the e.s.d. in the dihedral angle between two l.s. planes)
are estimated using the full covariance matrix. The cell e.s.d.'s are taken
into account individually in the estimation of e.s.d.'s in distances, angles
and torsion angles; correlations between e.s.d.'s in cell parameters are only
used when they are defined by crystal symmetry. An approximate (isotropic)
treatment of cell e.s.d.'s is used for estimating e.s.d.'s involving l.s.
planes.
;
loop_
    _geom_bond_atom_site_label_1
    _geom_bond_atom_site_label_2
    _geom_bond_site_symmetry_2
    _geom_bond_distance
    _geom_bond_publ_flag
    S1 C8 . 1.6687(15) ?
    S2 C22 . 1.6689(15) ?
    O1 C7 . 1.2304(18) ?
    O2 C21 . 1.2343(18) ?
    N1 C7 . 1.3537(19) ?
    N1 C8 . 1.4362(18) ?
    N1 H1 . 0.847(9) ?
    N2 C8 . 1.3266(18) ?
    N2 C12 . 1.4877(18) ?
    N2 C9 . 1.4986(18) ?
    N3 C21 . 1.3542(18) ?
    N3 C22 . 1.4316(18) ?
    N3 H3 . 0.854(9) ?
    N4 C22 . 1.3260(18) ?
    N4 C26 . 1.4915(19) ?
    N4 C23 . 1.5035(18) ?
    C1 C6 . 1.397(2) ?
    C1 C2 . 1.395(2) ?
    C1 C7 . 1.498(2) ?
    C2 C3 . 1.386(2) ?
    C2 H2 . 0.9500 ?
    C3 C4 . 1.384(2) ?
    C3 H3A . 0.9500 ?
    C4 C5 . 1.389(2) ?
    C4 H4 . 0.9500 ?
    C5 C6 . 1.389(2) ?
    C5 H5 . 0.9500 ?
    C6 H6 . 0.9500 ?
    C9 C10 . 1.520(2) ?
    C9 C11 . 1.523(2) ?
    C9 H9 . 1.0000 ?
    C10 H10A . 0.9800 ?
    C10 H10B . 0.9800 ?
    C10 H10C . 0.9800 ?
    C11 H11A . 0.9800 ?
    C11 H11B . 0.9800 ?
    C11 H11C . 0.9800 ?
    C12 C14 . 1.517(2) ?
    C12 C13 . 1.525(2) ?
    C12 H12 . 1.0000 ?
    C13 H13A . 0.9800 ?
    C13 H13B . 0.9800 ?
    C13 H13C . 0.9800 ?
    C14 H14A . 0.9800 ?
    C14 H14B . 0.9800 ?
    C14 H14C . 0.9800 ?
    C15 C16 . 1.392(2) ?
    C15 C20 . 1.396(2) ?
    C15 C21 . 1.491(2) ?
    C16 C17 . 1.387(2) ?
    C16 H16 . 0.9500 ?
    C17 C18 . 1.385(3) ?
    C17 H17 . 0.9500 ?
    C18 C19 . 1.384(2) ?
    C18 H18 . 0.9500 ?
    C19 C20 . 1.390(2) ?
    C19 H19 . 0.9500 ?
    C20 H20 . 0.9500 ?
    C23 C24 . 1.521(2) ?
    C23 C25 . 1.523(2) ?
    C23 H23 . 1.0000 ?
    C24 H24A . 0.9800 ?
    C24 H24B . 0.9800 ?
    C24 H24C . 0.9800 ?
    C25 H25A . 0.9800 ?
    C25 H25B . 0.9800 ?
    C25 H25C . 0.9800 ?
    C26 C27 . 1.519(3) ?
    C26 C28 . 1.518(3) ?
    C26 H26 . 1.0000 ?
    C27 H27A . 0.9800 ?
    C27 H27B . 0.9800 ?
    C27 H27C . 0.9800 ?
    C28 H28A . 0.9800 ?
    C28 H28B . 0.9800 ?
    C28 H28C . 0.9800 ?
loop_
    _geom_angle_atom_site_label_1
    _geom_angle_atom_site_label_2
    _geom_angle_atom_site_label_3
    _geom_angle_site_symmetry_1
    _geom_angle_site_symmetry_3
    _geom_angle
    _geom_angle_publ_flag
    C7 N1 C8 . . 118.40(12) ?
    C7 N1 H1 . . 121.3(13) ?
    C8 N1 H1 . . 117.8(13) ?
    C8 N2 C12 . . 119.46(12) ?
    C8 N2 C9 . . 125.33(12) ?
    C12 N2 C9 . . 115.11(11) ?
    C21 N3 C22 . . 120.13(12) ?
    C21 N3 H3 . . 121.7(14) ?
    C22 N3 H3 . . 114.7(14) ?
    C22 N4 C26 . . 119.31(12) ?
    C22 N4 C23 . . 124.95(12) ?
    C26 N4 C23 . . 115.61(11) ?
    C6 C1 C2 . . 119.44(14) ?
    C6 C1 C7 . . 123.75(13) ?
    C2 C1 C7 . . 116.70(13) ?
    C3 C2 C1 . . 120.20(15) ?
    C3 C2 H2 . . 119.9 ?
    C1 C2 H2 . . 119.9 ?
    C4 C3 C2 . . 120.46(14) ?
    C4 C3 H3A . . 119.8 ?
    C2 C3 H3A . . 119.8 ?
    C3 C4 C5 . . 119.49(14) ?
    C3 C4 H4 . . 120.3 ?
    C5 C4 H4 . . 120.3 ?
    C6 C5 C4 . . 120.67(15) ?
    C6 C5 H5 . . 119.7 ?
    C4 C5 H5 . . 119.7 ?
    C5 C6 C1 . . 119.72(14) ?
    C5 C6 H6 . . 120.1 ?
    C1 C6 H6 . . 120.1 ?
    O1 C7 N1 . . 120.86(14) ?
    O1 C7 C1 . . 121.15(13) ?
    N1 C7 C1 . . 117.83(13) ?
    N2 C8 N1 . . 114.50(12) ?
    N2 C8 S1 . . 127.50(11) ?
    N1 C8 S1 . . 118.00(10) ?
    N2 C9 C10 . . 113.40(12) ?
    N2 C9 C11 . . 113.13(13) ?
    C10 C9 C11 . . 113.26(13) ?
    N2 C9 H9 . . 105.3 ?
    C10 C9 H9 . . 105.3 ?
    C11 C9 H9 . . 105.3 ?
    C9 C10 H10A . . 109.5 ?
    C9 C10 H10B . . 109.5 ?
    H10A C10 H10B . . 109.5 ?
    C9 C10 H10C . . 109.5 ?
    H10A C10 H10C . . 109.5 ?
    H10B C10 H10C . . 109.5 ?
    C9 C11 H11A . . 109.5 ?
    C9 C11 H11B . . 109.5 ?
    H11A C11 H11B . . 109.5 ?
    C9 C11 H11C . . 109.5 ?
    H11A C11 H11C . . 109.5 ?
    H11B C11 H11C . . 109.5 ?
    N2 C12 C14 . . 110.44(14) ?
    N2 C12 C13 . . 111.06(13) ?
    C14 C12 C13 . . 113.39(14) ?
    N2 C12 H12 . . 107.2 ?
    C14 C12 H12 . . 107.2 ?
    C13 C12 H12 . . 107.2 ?
    C12 C13 H13A . . 109.5 ?
    C12 C13 H13B . . 109.5 ?
    H13A C13 H13B . . 109.5 ?
    C12 C13 H13C . . 109.5 ?
    H13A C13 H13C . . 109.5 ?
    H13B C13 H13C . . 109.5 ?
    C12 C14 H14A . . 109.5 ?
    C12 C14 H14B . . 109.5 ?
    H14A C14 H14B . . 109.5 ?
    C12 C14 H14C . . 109.5 ?
    H14A C14 H14C . . 109.5 ?
    H14B C14 H14C . . 109.5 ?
    C16 C15 C20 . . 119.60(14) ?
    C16 C15 C21 . . 117.98(14) ?
    C20 C15 C21 . . 122.29(13) ?
    C17 C16 C15 . . 120.10(16) ?
    C17 C16 H16 . . 120.0 ?
    C15 C16 H16 . . 120.0 ?
    C18 C17 C16 . . 120.32(16) ?
    C18 C17 H17 . . 119.8 ?
    C16 C17 H17 . . 119.8 ?
    C19 C18 C17 . . 119.72(15) ?
    C19 C18 H18 . . 120.1 ?
    C17 C18 H18 . . 120.1 ?
    C18 C19 C20 . . 120.53(16) ?
    C18 C19 H19 . . 119.7 ?
    C20 C19 H19 . . 119.7 ?
    C19 C20 C15 . . 119.69(15) ?
    C19 C20 H20 . . 120.2 ?
    C15 C20 H20 . . 120.2 ?
    O2 C21 N3 . . 121.71(13) ?
    O2 C21 C15 . . 121.55(13) ?
    N3 C21 C15 . . 116.60(13) ?
    N4 C22 N3 . . 114.80(12) ?
    N4 C22 S2 . . 127.29(11) ?
    N3 C22 S2 . . 117.90(10) ?
    N4 C23 C24 . . 115.01(12) ?
    N4 C23 C25 . . 111.13(12) ?
    C24 C23 C25 . . 113.12(13) ?
    N4 C23 H23 . . 105.5 ?
    C24 C23 H23 . . 105.5 ?
    C25 C23 H23 . . 105.5 ?
    C23 C24 H24A . . 109.5 ?
    C23 C24 H24B . . 109.5 ?
    H24A C24 H24B . . 109.5 ?
    C23 C24 H24C . . 109.5 ?
    H24A C24 H24C . . 109.5 ?
    H24B C24 H24C . . 109.5 ?
    C23 C25 H25A . . 109.5 ?
    C23 C25 H25B . . 109.5 ?
    H25A C25 H25B . . 109.5 ?
    C23 C25 H25C . . 109.5 ?
    H25A C25 H25C . . 109.5 ?
    H25B C25 H25C . . 109.5 ?
    N4 C26 C27 . . 110.09(13) ?
    N4 C26 C28 . . 111.89(15) ?
    C27 C26 C28 . . 113.20(15) ?
    N4 C26 H26 . . 107.1 ?
    C27 C26 H26 . . 107.1 ?
    C28 C26 H26 . . 107.1 ?
    C26 C27 H27A . . 109.5 ?
    C26 C27 H27B . . 109.5 ?
    H27A C27 H27B . . 109.5 ?
    C26 C27 H27C . . 109.5 ?
    H27A C27 H27C . . 109.5 ?
    H27B C27 H27C . . 109.5 ?
    C26 C28 H28A . . 109.5 ?
    C26 C28 H28B . . 109.5 ?
    H28A C28 H28B . . 109.5 ?
    C26 C28 H28C . . 109.5 ?
    H28A C28 H28C . . 109.5 ?
    H28B C28 H28C . . 109.5 ?
loop_
    _geom_torsion_atom_site_label_1
    _geom_torsion_atom_site_label_2
    _geom_torsion_atom_site_label_3
    _geom_torsion_atom_site_label_4
    _geom_torsion_site_symmetry_1
    _geom_torsion_site_symmetry_2
    _geom_torsion_site_symmetry_3
    _geom_torsion_site_symmetry_4
    _geom_torsion
    _geom_torsion_publ_flag
    C6 C1 C2 C3 . . . . -0.9(2) ?
    C7 C1 C2 C3 . . . . 175.51(13) ?
    C1 C2 C3 C4 . . . . -0.1(2) ?
    C2 C3 C4 C5 . . . . 1.0(2) ?
    C3 C4 C5 C6 . . . . -1.0(2) ?
    C4 C5 C6 C1 . . . . 0.0(2) ?
    C2 C1 C6 C5 . . . . 0.9(2) ?
    C7 C1 C6 C5 . . . . -175.24(13) ?
    C8 N1 C7 O1 . . . . 4.8(2) ?
    C8 N1 C7 C1 . . . . -179.69(12) ?
    C6 C1 C7 O1 . . . . -179.23(14) ?
    C2 C1 C7 O1 . . . . 4.5(2) ?
    C6 C1 C7 N1 . . . . 5.2(2) ?
    C2 C1 C7 N1 . . . . -171.00(13) ?
    C12 N2 C8 N1 . . . . 176.10(13) ?
    C9 N2 C8 N1 . . . . -7.7(2) ?
    C12 N2 C8 S1 . . . . -3.9(2) ?
    C9 N2 C8 S1 . . . . 172.33(11) ?
    C7 N1 C8 N2 . . . . -96.09(16) ?
    C7 N1 C8 S1 . . . . 83.90(15) ?
    C8 N2 C9 C10 . . . . 72.10(19) ?
    C12 N2 C9 C10 . . . . -111.54(15) ?
    C8 N2 C9 C11 . . . . -58.6(2) ?
    C12 N2 C9 C11 . . . . 117.72(15) ?
    C8 N2 C12 C14 . . . . 106.66(16) ?
    C9 N2 C12 C14 . . . . -69.93(17) ?
    C8 N2 C12 C13 . . . . -126.65(15) ?
    C9 N2 C12 C13 . . . . 56.76(17) ?
    C20 C15 C16 C17 . . . . -0.7(2) ?
    C21 C15 C16 C17 . . . . 175.26(15) ?
    C15 C16 C17 C18 . . . . -1.3(3) ?
    C16 C17 C18 C19 . . . . 1.9(3) ?
    C17 C18 C19 C20 . . . . -0.5(3) ?
    C18 C19 C20 C15 . . . . -1.4(2) ?
    C16 C15 C20 C19 . . . . 2.0(2) ?
    C21 C15 C20 C19 . . . . -173.76(14) ?
    C22 N3 C21 O2 . . . . 4.6(2) ?
    C22 N3 C21 C15 . . . . -179.58(12) ?
    C16 C15 C21 O2 . . . . -19.9(2) ?
    C20 C15 C21 O2 . . . . 155.89(14) ?
    C16 C15 C21 N3 . . . . 164.24(14) ?
    C20 C15 C21 N3 . . . . -19.9(2) ?
    C26 N4 C22 N3 . . . . 176.26(13) ?
    C23 N4 C22 N3 . . . . -8.0(2) ?
    C26 N4 C22 S2 . . . . -5.0(2) ?
    C23 N4 C22 S2 . . . . 170.75(11) ?
    C21 N3 C22 N4 . . . . -99.35(15) ?
    C21 N3 C22 S2 . . . . 81.77(15) ?
    C22 N4 C23 C24 . . . . 63.67(19) ?
    C26 N4 C23 C24 . . . . -120.46(15) ?
    C22 N4 C23 C25 . . . . -66.49(18) ?
    C26 N4 C23 C25 . . . . 109.38(15) ?
    C22 N4 C26 C27 . . . . -113.95(16) ?
    C23 N4 C26 C27 . . . . 69.92(18) ?
    C22 N4 C26 C28 . . . . 119.25(16) ?
    C23 N4 C26 C28 . . . . -56.87(18) ?
loop_
    _geom_hbond_atom_site_label_D
    _geom_hbond_atom_site_label_H
    _geom_hbond_atom_site_label_A
    _geom_hbond_site_symmetry_A
    _geom_hbond_distance_DH
    _geom_hbond_distance_HA
    _geom_hbond_distance_DA
    _geom_hbond_angle_DHA
    N1 H1 O2 4_575 0.847(9) 2.025(10) 2.8568(16) 167.2(18)
    N3 H3 O1 . 0.854(9) 1.944(11) 2.7728(16) 163.3(19)
    C6 H6 O2 4_575 0.95 2.40 3.3306(18) 166
    C10 H10c Cg 3_765 0.98 2.63 3.5714(18) 160
    C25 H25b Cg 3_775 0.98 2.70 3.5717(18) 149
