# Supplementary material for: 1-Benzoyl-3,3-bis­(propan-2-yl)thio­urea
Source: Acta Crystallogr Sect E Struct Rep Online. 2010 Jul 24;66(Pt 8):o2113. doi: 10.1107/S1600536810028862 (PMC3007396; doi:10.1107/S1600536810028862)
Supplement: Supplementary file 2 [file e-66-o2113-Isup2.hkl]

# 
# h,k,l, Fc-squared, Fo-squared, sigma(Fo-squared) and status flag 
# 
data_I
_shelx_title '  P21/n' 
_shelx_refln_list_code          4 
_shelx_F_calc_maximum      448.86 
_exptl_crystal_F_000      1136.00 
_reflns_d_resolution_high  0.7696 
 
loop_ 
 _symmetry_equiv_pos_as_xyz 
 'x, y, z' 
 '-x+1/2, y+1/2, -z+1/2' 
 '-x, -y, -z' 
 'x-1/2, -y-1/2, z-1/2' 
 
_cell_length_a    14.8072 
_cell_length_b    13.5832 
_cell_length_c    14.9168 
_cell_angle_alpha  90.000 
_cell_angle_beta   97.635 
_cell_angle_gamma  90.000 
 
_shelx_F_squared_multiplier     1.000 
 
loop_ 
 _refln_index_h 
 _refln_index_k 
 _refln_index_l 
 _refln_F_squared_calc 
 _refln_F_squared_meas 
 _refln_F_squared_sigma 
 _refln_observed_status 
   2   0   0    12670.54    12715.92    266.26 o 
   4   0   0     6244.27     6693.59    115.14 o 
   6   0   0     3161.46     3022.86     58.19 o 
   8   0   0       36.17       14.06      7.09 o 
  10   0   0     2517.71     2364.66     51.87 o 
  12   0   0        6.25       12.15     16.53 o 
  14   0   0     1756.07     1967.12     72.03 o 
  16   0   0     1803.22     1976.17     76.64 o 
  18   0   0      404.07      463.24     64.21 o 
   1   1   0       35.34       28.05      5.76 o 
   2   1   0      196.00      185.53      7.36 o 
   3   1   0      578.92      549.30     14.10 o 
   4   1   0      159.66      181.68     10.29 o 
   5   1   0     1722.43     1698.45     28.74 o 
   6   1   0     1949.62     2019.44     33.87 o 
   7   1   0      206.25      206.16     10.40 o 
   8   1   0     1813.97     2015.34     37.76 o 
   9   1   0      472.30      430.27     21.41 o 
  10   1   0      919.67      849.13     22.87 o 
  11   1   0        0.71       -2.86     10.05 o 
  12   1   0      127.16      106.94     15.14 o 
  13   1   0     1467.86     1404.79     40.80 o 
  14   1   0     2615.91     2524.50     59.14 o 
  15   1   0       88.07       70.86     15.92 o 
  16   1   0       86.37       44.54     18.90 o 
  17   1   0       46.89       31.15     17.22 o 
  18   1   0        1.08        7.33     18.20 o 
  19   1   0      162.28      263.17     38.50 o 
   0   2   0    49561.21    47718.69   1734.98 o 
   1   2   0    14174.56    12815.57    284.71 o 
   2   2   0    19317.52    18779.48    218.99 o 
   3   2   0        1.41       -4.72      3.15 o 
   4   2   0     5961.42     6229.42     76.59 o 
   5   2   0     1632.29     1570.88     27.62 o 
   6   2   0    13963.96    14269.48    243.75 o 
   7   2   0     3044.00     2891.17     52.41 o 
   8   2   0     1892.21     1651.57     36.04 o 
   9   2   0     2564.18     2548.63     50.10 o 
  10   2   0      663.54      618.33     20.61 o 
  11   2   0     1376.78     1426.31     32.43 o 
  12   2   0      628.90      628.82     39.65 o 
  13   2   0      231.11      241.69     19.75 o 
  14   2   0     1538.12     1476.05     43.24 o 
  15   2   0       53.39       74.89     15.64 o 
  16   2   0     1150.90     1185.50     48.09 o 
  17   2   0       18.42        0.36     16.78 o 
  18   2   0      698.31      707.24     50.59 o 
   1   3   0      190.25      185.49      8.93 o 
   2   3   0      120.11      117.82      8.66 o 
   3   3   0     3048.61     2933.55     43.46 o 
   4   3   0      174.33      191.86      7.61 o 
   5   3   0        4.39        3.33      3.37 o 
   6   3   0      554.55      567.66     16.17 o 
   7   3   0      661.48      730.04     19.20 o 
   8   3   0     2044.69     2148.74     43.08 o 
   9   3   0      138.29      139.11     11.29 o 
  10   3   0       62.29       49.24      9.68 o 
  11   3   0      304.26      274.45     15.94 o 
  12   3   0     1325.65     1223.00     73.81 o 
  13   3   0       12.90       16.48     11.12 o 
  14   3   0     1061.85      933.64     49.07 o 
  15   3   0      358.81      317.30     28.54 o 
  16   3   0      285.41      256.66     27.40 o 
  17   3   0      222.12      238.86     49.52 o 
  18   3   0       21.56       18.73     19.40 o 
   0   4   0   201471.34   184056.53   6453.37 o 
   1   4   0      100.02       94.35      8.73 o 
   2   4   0     3183.29     3352.43     45.15 o 
   3   4   0     8836.50     8774.30    107.64 o 
   4   4   0      861.99      843.53     21.18 o 
   5   4   0     4863.46     4944.66     64.55 o 
   6   4   0     4540.00     4621.69     61.36 o 
   7   4   0      595.43      641.71     18.47 o 
   8   4   0     1072.46      918.48     23.21 o 
   9   4   0      894.72      896.77     24.15 o 
  10   4   0     5559.33     5756.68     88.22 o 
  11   4   0     1633.80     1658.91     36.95 o 
  12   4   0      289.39      314.71     18.03 o 
  13   4   0      477.23      455.58     32.64 o 
  14   4   0      479.61      526.15     48.99 o 
  15   4   0      350.82      402.60     61.34 o 
  16   4   0      313.51      345.12     61.06 o 
  17   4   0        1.31       -7.73     16.37 o 
  18   4   0       30.18       49.42     21.56 o 
   1   5   0      267.02      267.95     10.13 o 
   2   5   0      740.50      707.18     15.70 o 
   3   5   0      781.38      749.65     18.21 o 
   4   5   0      241.66      252.75     12.13 o 
   5   5   0      379.03      455.86     13.42 o 
   6   5   0        3.57       -5.94      5.81 o 
   7   5   0      278.74      276.75     11.04 o 
   8   5   0      384.37      408.85     16.83 o 
   9   5   0     2038.61     2041.62     41.47 o 
  10   5   0     1013.05     1047.30     27.80 o 
  11   5   0      853.69      831.62     30.56 o 
  12   5   0      461.18      498.77     26.19 o 
  13   5   0     1914.93     1748.72     68.19 o 
  14   5   0      568.38      451.39     38.74 o 
  15   5   0       40.09       46.98     17.91 o 
  16   5   0       91.17       76.79     21.69 o 
  17   5   0      453.44      381.62     49.25 o 
  18   5   0        4.16       -0.28     18.97 o 
   0   6   0     4729.12     5088.94     95.77 o 
   1   6   0      360.03      392.65     12.65 o 
   2   6   0     3233.87     3365.19     48.09 o 
   3   6   0     5215.96     4955.77     66.63 o 
   4   6   0     2782.68     3048.41     44.89 o 
   5   6   0     2262.24     2093.88     34.09 o 
   6   6   0     2826.95     3002.04     45.16 o 
   7   6   0     4035.43     3860.49     55.53 o 
   8   6   0        3.45        3.11      7.09 o 
   9   6   0     2012.32     1959.12     39.53 o 
  10   6   0       59.93       53.28     13.19 o 
  11   6   0      947.85      867.97     31.32 o 
  12   6   0      444.03      394.30     37.94 o 
  13   6   0      550.27      550.03     28.82 o 
  14   6   0      156.63      137.12     22.15 o 
  15   6   0      918.93      866.31     71.95 o 
  16   6   0      127.64      151.31     24.18 o 
  17   6   0       93.58      107.93     23.87 o 
   1   7   0       88.12       85.10      7.55 o 
   2   7   0       81.04       93.50      7.94 o 
   3   7   0      847.87      920.16     25.64 o 
   4   7   0      183.18      211.69     13.28 o 
   5   7   0        0.56        0.88      5.49 o 
   6   7   0      168.94      181.07     10.82 o 
   7   7   0      188.11      198.30     11.44 o 
   8   7   0       10.25       24.23      8.46 o 
   9   7   0      267.78      295.72     17.16 o 
  10   7   0        7.70       11.69     11.24 o 
  11   7   0      129.47      179.64     20.14 o 
  12   7   0     2688.56     2599.76     60.29 o 
  13   7   0      176.96      156.80     21.24 o 
  14   7   0       10.53       22.52     16.38 o 
  15   7   0       37.03       12.43     16.98 o 
  16   7   0      412.78      368.84     63.80 o 
  17   7   0      105.31       75.56     22.40 o 
   0   8   0     2846.85     2932.46     64.64 o 
   1   8   0        6.88       16.36      6.16 o 
   2   8   0     3770.00     3970.22     62.45 o 
   3   8   0     2708.84     2646.36     42.70 o 
   4   8   0      226.44      198.33     13.29 o 
   5   8   0      620.55      612.39     21.64 o 
   6   8   0     1468.68     1578.21     30.85 o 
   7   8   0      463.99      462.34     17.14 o 
   8   8   0        1.67        2.41     10.75 o 
   9   8   0      407.99      463.22     25.59 o 
  10   8   0     1370.40     1384.31     41.61 o 
  11   8   0     1094.67     1178.52     38.29 o 
  12   8   0      164.07      160.23     18.52 o 
  13   8   0      696.68      750.42     39.65 o 
  14   8   0       20.07        1.48     15.82 o 
  15   8   0      662.37      705.24     58.12 o 
  16   8   0       28.33       13.16     22.44 o 
   1   9   0      261.82      274.52     13.86 o 
   2   9   0      189.81      201.20     12.22 o 
   3   9   0      188.48      198.49     12.47 o 
   4   9   0      116.94      105.60     10.00 o 
   5   9   0     1215.14     1256.64     30.90 o 
   6   9   0      285.55      289.65     15.91 o 
   7   9   0      529.49      523.79     22.07 o 
   8   9   0       34.04       39.82     14.28 o 
   9   9   0      171.98      175.67     18.57 o 
  10   9   0      421.89      402.00     27.76 o 
  11   9   0      739.57      778.97     33.79 o 
  12   9   0      716.09      728.13     50.93 o 
  13   9   0      263.94      259.16     23.13 o 
  14   9   0       98.83      119.63     24.84 o 
  15   9   0       65.74       36.81     19.37 o 
  16   9   0      387.02      421.11     76.10 o 
   0  10   0     1073.77     1028.48     36.41 o 
   1  10   0      595.15      589.42     19.95 o 
   2  10   0     2051.58     2112.38     39.10 o 
   3  10   0     2208.75     2140.37     51.80 o 
   4  10   0       24.54       27.02      8.21 o 
   5  10   0       24.67       49.74      9.22 o 
   6  10   0       42.13       39.98     10.60 o 
   7  10   0     1405.32     1427.47     35.57 o 
   8  10   0      160.70      159.98     17.54 o 
   9  10   0      197.58      207.23     20.12 o 
  10  10   0        0.25        9.06     12.49 o 
  11  10   0       24.73       25.58     14.26 o 
  12  10   0      491.05      467.56     29.86 o 
  13  10   0       30.70       25.35     15.29 o 
  14  10   0       27.50       34.74     23.60 o 
  15  10   0      483.35      478.87     74.30 o 
   1  11   0      525.95      521.16     20.52 o 
   2  11   0      959.16      925.97     25.48 o 
   3  11   0       86.49      104.49     11.53 o 
   4  11   0      414.82      418.04     21.65 o 
   5  11   0        9.84        5.24      9.58 o 
   6  11   0      283.98      241.32     17.44 o 
   7  11   0        6.83        5.66     12.01 o 
   8  11   0       75.22       63.49     15.02 o 
   9  11   0        4.55        1.51     12.68 o 
  10  11   0       62.34       29.84     14.95 o 
  11  11   0       51.04       51.87     15.81 o 
  12  11   0      309.87      318.27     26.31 o 
  13  11   0       88.99       43.52     16.86 o 
  14  11   0       91.21       75.95     19.16 o 
   0  12   0       96.62      133.34     19.63 o 
   1  12   0       46.86       60.30     10.74 o 
   2  12   0      508.92      481.52     20.57 o 
   3  12   0      843.30      832.58     28.18 o 
   4  12   0      176.55      154.34     15.75 o 
   5  12   0      134.31      127.02     14.53 o 
   6  12   0      306.28      324.37     24.06 o 
   7  12   0        8.59       22.25     13.05 o 
   8  12   0       97.02      115.73     34.57 o 
   9  12   0       48.16       69.74     16.72 o 
  10  12   0        3.17       -7.66     13.70 o 
  11  12   0        0.01       -1.80     14.59 o 
  12  12   0        0.88        5.08     15.36 o 
  13  12   0       13.02       14.90     16.42 o 
   1  13   0       56.74       56.95     11.05 o 
   2  13   0       14.49        7.41     15.73 o 
   3  13   0      205.38      176.29     16.66 o 
   4  13   0        0.96        2.88     10.83 o 
   5  13   0       55.87       44.52     12.63 o 
   6  13   0        3.41        2.84     10.89 o 
   7  13   0      236.91      215.33     21.97 o 
   8  13   0       21.21        7.78     15.61 o 
   9  13   0      138.55      113.77     19.40 o 
  10  13   0      151.38      131.43     27.71 o 
  11  13   0       75.62      115.34     20.33 o 
  12  13   0       57.68       34.75     17.64 o 
   0  14   0       78.53       78.76     17.65 o 
   1  14   0       41.41       65.36     13.90 o 
   2  14   0       29.36       23.43     12.37 o 
   3  14   0      267.51      266.39     22.25 o 
   4  14   0       26.23       21.23     12.56 o 
   5  14   0     1185.04     1178.16     43.67 o 
   6  14   0        3.82        6.34     14.05 o 
   7  14   0      195.82      156.20     20.83 o 
   8  14   0        7.30      -12.58     14.20 o 
   9  14   0       13.84       -3.35     15.01 o 
  10  14   0       28.95       32.67     17.59 o 
  11  14   0      161.06      145.03     23.09 o 
   1  15   0      341.48      294.86     22.44 o 
   2  15   0      213.62      195.46     19.15 o 
   3  15   0        4.81       -5.84     11.62 o 
   4  15   0      109.92       75.00     15.29 o 
   5  15   0       62.87       48.75     14.71 o 
   6  15   0      209.91      203.33     22.68 o 
   7  15   0      215.66      237.15     24.85 o 
   8  15   0       18.14       -2.25     15.16 o 
   9  15   0      110.49      137.17     22.50 o 
  10  15   0        7.39       -1.22     17.08 o 
   0  16   0      200.84      185.78     32.26 o 
   1  16   0      223.21      199.54     26.00 o 
   2  16   0        0.63       -6.62     14.75 o 
   3  16   0      128.92       95.27     16.87 o 
   4  16   0      220.26      208.52     21.00 o 
   5  16   0      295.65      223.43     24.28 o 
   6  16   0      151.32      145.07     22.36 o 
   7  16   0        1.95      -13.29     21.18 o 
   8  16   0       27.14       29.37     18.32 o 
   1  17   0       32.44       -5.54     15.93 o 
   2  17   0        0.61        1.24     16.20 o 
   3  17   0       31.58       11.10     16.76 o 
   4  17   0        7.29       -5.39     16.08 o 
   5  17   0        0.09       -5.47     18.62 o 
 -19   0   1      809.15      996.89     93.09 o 
 -17   0   1      131.52      163.30     29.44 o 
 -15   0   1       88.89      132.34     25.08 o 
 -13   0   1       50.67       52.96     18.95 o 
 -11   0   1      321.47      298.49     26.87 o 
  -9   0   1      140.02      137.10     13.42 o 
  -7   0   1     4142.03     4152.98     77.95 o 
  -5   0   1     1841.12     1805.28     36.98 o 
  -3   0   1      115.95      112.18      8.92 o 
  -1   0   1    12483.86    11655.63    295.60 o 
   1   0   1     2511.36     2351.40     50.70 o 
   3   0   1      957.32      831.46     19.31 o 
   5   0   1     4037.54     4138.05    145.88 o 
   7   0   1       57.13       41.68     12.14 o 
   9   0   1     1912.27     2091.71     47.11 o 
  11   0   1      923.80      840.28     41.94 o 
  13   0   1      738.82      648.43     50.56 o 
  15   0   1       15.10        8.81     19.86 o 
  17   0   1      159.99      128.74     36.68 o 
 -19   1   1       65.59       71.50     29.41 o 
 -18   1   1       10.05       21.18     18.88 o 
 -17   1   1      433.53      425.17     33.85 o 
 -16   1   1       75.16       80.01     16.54 o 
 -15   1   1       68.28       30.32     13.48 o 
 -14   1   1     1037.56      980.14     43.19 o 
 -13   1   1     1064.08     1193.10     37.40 o 
 -12   1   1      325.25      311.81     26.09 o 
 -11   1   1      449.97      501.48     23.91 o 
 -10   1   1        0.44       11.20      6.99 o 
  -9   1   1     1469.68     1616.78     38.33 o 
  -8   1   1      716.10      680.71     29.46 o 
  -7   1   1     1706.36     1840.12     36.36 o 
  -6   1   1       18.78       14.35      4.00 o 
  -5   1   1     7706.84     7994.50    111.47 o 
  -4   1   1      269.55      263.70      7.45 o 
  -3   1   1     9255.23     9339.54    110.74 o 
  -2   1   1     9294.63     8714.69    102.68 o 
  -1   1   1     9999.64     9521.81    121.70 o 
   0   1   1      155.79      147.55      4.23 o 
   1   1   1       35.18       24.89      4.18 o 
   2   1   1    10788.85    10302.53    144.02 o 
   3   1   1     5123.77     5095.93     68.67 o 
   4   1   1     1707.66     1781.02     27.68 o 
   5   1   1      845.36      863.88     15.47 o 
   6   1   1      567.26      606.53     16.10 o 
   7   1   1     6809.81     7216.78    191.95 o 
   8   1   1      787.79      819.54     16.88 o 
   9   1   1      319.07      273.04     13.48 o 
  10   1   1      310.77      318.96     15.20 o 
  11   1   1      174.19      186.37     16.92 o 
  12   1   1        0.26        0.67     11.76 o 
  13   1   1       13.70        9.36     12.05 o 
  14   1   1      315.77      332.92     23.40 o 
  15   1   1      638.25      588.01     43.17 o 
  16   1   1       26.62       21.33     14.53 o 
  17   1   1        0.82       19.46     15.28 o 
  18   1   1       20.06        6.65     18.36 o 
 -19   2   1      724.94      864.14     49.94 o 
 -18   2   1        0.01      -11.95     17.33 o 
 -17   2   1       61.27       28.56     18.24 o 
 -16   2   1        7.67        3.87     16.39 o 
 -15   2   1      201.02      208.93     24.01 o 
 -14   2   1        0.37        3.56      9.21 o 
 -13   2   1     1428.92     1414.45     47.84 o 
 -12   2   1      378.45      396.48     27.34 o 
 -11   2   1       92.27       94.68     10.75 o 
 -10   2   1      551.17      556.45     19.41 o 
  -9   2   1      242.06      240.53     12.77 o 
  -8   2   1       23.79       42.31      8.47 o 
  -7   2   1      475.44      511.97     15.78 o 
  -6   2   1      647.75      653.11     20.48 o 
  -5   2   1       33.71       33.04      5.36 o 
  -4   2   1      347.26      348.49     10.75 o 
  -3   2   1     1525.91     1452.40     21.08 o 
  -2   2   1      608.44      596.32     12.76 o 
  -1   2   1       92.61       80.67      3.67 o 
   0   2   1     1100.99     1134.28     16.45 o 
   1   2   1      149.11      153.21      5.47 o 
   2   2   1     3341.10     3193.71     40.59 o 
   3   2   1      697.98      766.91     15.33 o 
   4   2   1      274.25      304.22     11.03 o 
   5   2   1       25.04       29.70      4.11 o 
   6   2   1      259.51      264.07     11.20 o 
   7   2   1       54.04       76.45      8.03 o 
   8   2   1      334.47      317.39     14.21 o 
   9   2   1        0.07        2.46      6.79 o 
  10   2   1      231.33      252.22     15.79 o 
  11   2   1      391.50      334.88     16.98 o 
  12   2   1        2.26       -7.05     10.90 o 
  13   2   1       90.05       95.31     15.49 o 
  14   2   1      417.60      417.72     42.13 o 
  15   2   1       10.90      -11.24     12.50 o 
  16   2   1      111.22       79.88     17.16 o 
  17   2   1       56.48       46.68     23.87 o 
  18   2   1       35.04        9.46     18.71 o 
 -18   3   1        0.13      -11.66     16.56 o 
 -17   3   1      281.64      271.48     28.94 o 
 -16   3   1      350.91      343.28     30.27 o 
 -15   3   1       44.24       27.17     16.72 o 
 -14   3   1      184.32      156.22     22.63 o 
 -13   3   1      377.59      393.76     23.64 o 
 -12   3   1     2018.84     2070.24     62.29 o 
 -11   3   1      301.99      335.41     17.14 o 
 -10   3   1      321.78      279.49     15.21 o 
  -9   3   1      865.05      972.76     24.56 o 
  -8   3   1      161.01      201.40     12.59 o 
  -7   3   1     5316.77     5610.24     81.29 o 
  -6   3   1      250.72      236.79      8.22 o 
  -5   3   1      233.16      259.56     12.92 o 
  -4   3   1     3630.86     3737.69     48.78 o 
  -3   3   1        0.18        1.29      3.24 o 
  -2   3   1      193.44      148.89      8.09 o 
  -1   3   1       67.99       66.35      4.65 o 
   0   3   1     1191.71     1185.66     18.54 o 
   1   3   1      350.79      355.72      9.65 o 
   2   3   1      641.43      659.79     14.56 o 
   3   3   1        2.36        6.72      2.91 o 
   4   3   1     7046.10     7266.21     98.02 o 
   5   3   1     1042.22     1255.45     25.58 o 
   6   3   1      361.30      331.35     14.78 o 
   7   3   1     1246.71     1328.72     38.08 o 
   8   3   1     1211.82     1199.09     35.22 o 
   9   3   1      220.18      199.43     16.93 o 
  10   3   1      268.81      285.27     18.31 o 
  11   3   1      729.98      713.98     23.74 o 
  12   3   1       13.23       29.30     12.42 o 
  13   3   1       81.89      100.94     15.33 o 
  14   3   1       81.03       70.43     16.84 o 
  15   3   1      924.33      862.73     40.42 o 
  16   3   1        8.44       24.36     17.37 o 
  17   3   1       30.74       49.83     24.88 o 
  18   3   1      201.99      228.29     36.01 o 
 -18   4   1       19.47        2.02     25.41 o 
 -17   4   1      110.90       69.68     20.80 o 
 -16   4   1       93.77       57.98     19.30 o 
 -15   4   1      103.49       92.44     20.52 o 
 -14   4   1      435.88      396.16     60.12 o 
 -13   4   1      340.82      324.93     27.33 o 
 -12   4   1        5.33       -6.72      8.77 o 
 -11   4   1      389.58      416.85     19.13 o 
 -10   4   1       11.02       15.97      8.49 o 
  -9   4   1      604.71      629.40     22.17 o 
  -8   4   1      117.26      108.38      9.77 o 
  -7   4   1     2161.35     2261.61     34.24 o 
  -6   4   1        5.89        5.57      4.14 o 
  -5   4   1     1778.13     1793.21     27.82 o 
  -4   4   1      923.82      968.93     19.93 o 
  -3   4   1        0.96        2.70      3.55 o 
  -2   4   1     2403.31     2338.10     33.05 o 
  -1   4   1    10991.48    10839.13    130.47 o 
   0   4   1    30776.91    30671.96    357.33 o 
   1   4   1      170.50      187.35      9.48 o 
   2   4   1      369.67      348.79     10.41 o 
   3   4   1     4439.45     4415.04     75.66 o 
   4   4   1       40.29       39.76      5.60 o 
   5   4   1      587.59      590.17     15.05 o 
   6   4   1      222.37      215.44      9.34 o 
   7   4   1      386.47      372.34     11.93 o 
   8   4   1     1126.45     1179.60     27.19 o 
   9   4   1     3208.09     3461.99     57.98 o 
  10   4   1     1215.75     1257.56     34.26 o 
  11   4   1       69.63       66.19     11.01 o 
  12   4   1       26.32       15.50      9.84 o 
  13   4   1      301.67      272.34     34.98 o 
  14   4   1      496.71      426.59     54.54 o 
  15   4   1        7.75      -11.94     14.93 o 
  16   4   1      101.27      126.50     21.98 o 
  17   4   1      138.26      127.98     23.53 o 
  18   4   1        1.58       12.87     26.86 o 
 -18   5   1      113.21      141.17     31.74 o 
 -17   5   1       17.52       14.85     18.40 o 
 -16   5   1      472.51      474.10     35.58 o 
 -15   5   1       19.54       -7.13     14.98 o 
 -14   5   1     1878.14     1743.60     70.04 o 
 -13   5   1       13.53        6.77     14.41 o 
 -12   5   1      970.61      996.69     33.08 o 
 -11   5   1      106.15      102.67     15.89 o 
 -10   5   1       96.40       90.68     11.01 o 
  -9   5   1        9.65        8.22      7.99 o 
  -8   5   1     2299.90     2455.39     37.91 o 
  -7   5   1     4461.14     4755.88     64.43 o 
  -6   5   1     4525.25     4767.24     71.17 o 
  -5   5   1      924.39      989.10     19.49 o 
  -4   5   1     2012.95     2111.09     32.46 o 
  -3   5   1     2489.35     2516.37     40.49 o 
  -2   5   1     1570.63     1471.99     24.38 o 
  -1   5   1     2496.94     2514.90     36.40 o 
   0   5   1     1125.25     1222.92     21.48 o 
   1   5   1      147.36      130.16     12.79 o 
   2   5   1      436.22      486.88     13.00 o 
   3   5   1      450.37      454.15     14.42 o 
   4   5   1      729.83      751.70     23.07 o 
   5   5   1        2.25        1.49      4.63 o 
   6   5   1      120.08      151.19      8.64 o 
   7   5   1     1674.31     1784.26     30.17 o 
   8   5   1      420.44      462.30     13.67 o 
   9   5   1      266.09      282.83     15.71 o 
  10   5   1       40.27       58.44     10.77 o 
  11   5   1       27.68        8.06     10.44 o 
  12   5   1      141.59      143.71     14.47 o 
  13   5   1      205.88      254.18     25.01 o 
  14   5   1      270.17      284.11     27.17 o 
  15   5   1      478.68      428.63     60.28 o 
  16   5   1        0.08        1.62     16.34 o 
  17   5   1       52.39       26.08     19.13 o 
  18   5   1        9.36       24.97     19.93 o 
 -18   6   1        6.56      -16.45     17.88 o 
 -17   6   1       18.84        8.61     22.21 o 
 -16   6   1        0.17       -5.78     16.53 o 
 -15   6   1        7.37       -4.86     15.54 o 
 -14   6   1        0.09       -9.47     14.82 o 
 -13   6   1      423.30      497.25     27.64 o 
 -12   6   1      382.46      400.90     27.63 o 
 -11   6   1      782.56      759.11     29.33 o 
 -10   6   1      910.35      916.53     40.37 o 
  -9   6   1      406.14      393.70     18.34 o 
  -8   6   1       76.42       75.60      9.23 o 
  -7   6   1       38.07       18.68      5.91 o 
  -6   6   1      845.69      904.90     22.56 o 
  -5   6   1     3051.43     2952.32     43.89 o 
  -4   6   1      339.61      351.19     13.82 o 
  -3   6   1     1321.88     1211.28     22.83 o 
  -2   6   1     1633.09     1655.10     27.97 o 
  -1   6   1      203.02      145.91      9.10 o 
   0   6   1     3251.08     3429.91     53.07 o 
   1   6   1      635.23      721.15     18.35 o 
   2   6   1     1156.17     1148.19     24.08 o 
   3   6   1     6593.45     6780.76     87.92 o 
   4   6   1     5973.29     6120.28     80.75 o 
   5   6   1      971.48      945.67     23.57 o 
   6   6   1     3060.38     2960.30     45.07 o 
   7   6   1       15.56        1.86      6.19 o 
   8   6   1     1187.69     1240.78     25.10 o 
   9   6   1      121.85      131.43     12.41 o 
  10   6   1      472.22      465.32     20.62 o 
  11   6   1     1659.12     1645.33     37.80 o 
  12   6   1      325.60      287.91     30.09 o 
  13   6   1      404.95      396.14     30.04 o 
  14   6   1      295.41      262.50     26.82 o 
  15   6   1      147.08      171.77     24.54 o 
  16   6   1       41.86       42.76     19.89 o 
  17   6   1      214.94      190.66     34.15 o 
 -17   7   1        1.86        3.26     18.58 o 
 -16   7   1      441.02      498.58     37.21 o 
 -15   7   1      264.03      274.93     29.30 o 
 -14   7   1       50.73       42.40     27.09 o 
 -13   7   1       99.81      138.52     24.44 o 
 -12   7   1      578.05      574.61     29.22 o 
 -11   7   1      354.56      379.88     23.65 o 
 -10   7   1        7.84        3.05     10.63 o 
  -9   7   1       97.74      130.90     15.18 o 
  -8   7   1        7.07       -1.94      7.03 o 
  -7   7   1     2366.20     2379.81     39.12 o 
  -6   7   1      268.30      225.71     14.88 o 
  -5   7   1      562.45      659.57     17.47 o 
  -4   7   1      417.39      489.00     16.69 o 
  -3   7   1     1260.44     1135.00     23.02 o 
  -2   7   1      388.86      412.79     13.89 o 
  -1   7   1     5208.64     5202.19     70.55 o 
   0   7   1      141.31      131.05      8.82 o 
   1   7   1       51.73       34.93      6.26 o 
   2   7   1       74.01       65.88      7.30 o 
   3   7   1      211.83      194.23     10.66 o 
   4   7   1     2308.48     2504.62     44.64 o 
   5   7   1       57.21       24.07      6.56 o 
   6   7   1       70.37       84.24      8.63 o 
   7   7   1     1706.39     1747.08     32.40 o 
   8   7   1      338.51      347.71     18.08 o 
   9   7   1      303.33      279.01     19.54 o 
  10   7   1      390.81      404.25     33.51 o 
  11   7   1      761.88      733.10     46.38 o 
  12   7   1       56.56       60.40     14.18 o 
  13   7   1       92.99       85.07     18.09 o 
  14   7   1      208.00      211.04     27.87 o 
  15   7   1      194.56      206.07     49.72 o 
  16   7   1      108.89       99.13     22.45 o 
  17   7   1        0.12       -0.59     18.20 o 
 -17   8   1       50.36       32.42     21.17 o 
 -16   8   1       40.82       41.31     19.97 o 
 -15   8   1       55.27       40.35     27.51 o 
 -14   8   1        0.26       -7.10     15.37 o 
 -13   8   1      492.92      489.57     53.40 o 
 -12   8   1        5.69        7.13     11.93 o 
 -11   8   1     2450.05     2433.17     57.61 o 
 -10   8   1      158.12      170.64     17.91 o 
  -9   8   1     3005.63     2913.45     62.70 o 
  -8   8   1      210.03      241.40     19.50 o 
  -7   8   1     1328.66     1340.69     31.83 o 
  -6   8   1       40.99       29.80      7.11 o 
  -5   8   1     2375.55     2308.06     38.78 o 
  -4   8   1      796.25      838.95     20.69 o 
  -3   8   1      299.69      259.02     12.33 o 
  -2   8   1        1.43       -0.43      5.62 o 
  -1   8   1     4685.64     4620.89     65.41 o 
   0   8   1     2716.78     2715.05     43.28 o 
   1   8   1      493.24      550.67     17.16 o 
   2   8   1     2210.73     2261.01     38.27 o 
   3   8   1     4036.67     3789.65     56.37 o 
   4   8   1      141.58      118.16      9.80 o 
   5   8   1      919.28      960.10     28.29 o 
   6   8   1      255.52      299.62     14.45 o 
   7   8   1      279.46      259.57     13.76 o 
   8   8   1        0.60       -4.30      8.22 o 
   9   8   1     3506.67     3551.30     72.18 o 
  10   8   1      898.88      872.02     32.55 o 
  11   8   1      891.15      900.88     33.87 o 
  12   8   1      100.64      101.82     16.29 o 
  13   8   1      669.84      668.07     79.89 o 
  14   8   1       97.29      112.22     25.70 o 
  15   8   1      411.95      441.36     55.37 o 
  16   8   1       28.78       18.66     19.42 o 
 -16   9   1       33.49       43.91     20.82 o 
 -15   9   1       20.45       19.23     17.31 o 
 -14   9   1      216.70      191.88     24.90 o 
 -13   9   1      154.98      157.91     20.27 o 
 -12   9   1       17.00       12.84     15.95 o 
 -11   9   1      675.02      691.31     32.64 o 
 -10   9   1        1.31      -11.46     10.31 o 
  -9   9   1     1071.93     1027.24     35.00 o 
  -8   9   1      353.47      301.64     21.40 o 
  -7   9   1     5048.06     5016.72     81.17 o 
  -6   9   1       91.82      110.18     12.14 o 
  -5   9   1       29.96        7.11      5.02 o 
  -4   9   1        0.81        6.31      6.37 o 
  -3   9   1     5918.69     6034.51     83.43 o 
  -2   9   1      208.77      233.53     12.89 o 
  -1   9   1     6406.65     6334.18     86.82 o 
   0   9   1      959.99     1026.17     24.33 o 
   1   9   1      273.39      226.12     12.93 o 
   2   9   1      377.45      360.67     15.97 o 
   3   9   1       50.31       47.36      8.49 o 
   4   9   1       12.71       12.89      7.41 o 
   5   9   1       40.82       42.10      8.42 o 
   6   9   1       46.87       29.92      8.55 o 
   7   9   1      276.34      306.12     19.84 o 
   8   9   1      111.22      114.65     15.52 o 
   9   9   1      891.63      867.02     32.57 o 
  10   9   1        1.36      -15.76     10.50 o 
  11   9   1        5.97        8.77     12.41 o 
  12   9   1      283.99      309.93     24.64 o 
  13   9   1      327.68      405.47     27.51 o 
  14   9   1       60.75       55.67     22.77 o 
  15   9   1      376.00      423.57     39.23 o 
  16   9   1        3.36        2.95     17.86 o 
 -15  10   1       43.63       42.80     24.29 o 
 -14  10   1      141.67      136.21     20.13 o 
 -13  10   1      236.12      277.64     24.52 o 
 -12  10   1        4.10        3.16     13.49 o 
 -11  10   1      536.64      620.80     32.86 o 
 -10  10   1      120.16      145.13     18.30 o 
  -9  10   1      479.65      518.62     28.71 o 
  -8  10   1       40.53       61.99     15.55 o 
  -7  10   1      203.55      206.65     22.45 o 
  -6  10   1       49.09       46.98     10.98 o 
  -5  10   1     2062.78     2021.45     43.37 o 
  -4  10   1        6.62        1.06      7.23 o 
  -3  10   1     1399.43     1283.30     28.67 o 
  -2  10   1       89.50       80.17      9.75 o 
  -1  10   1     2661.38     2582.84     44.64 o 
   0  10   1     1190.96     1044.43     25.95 o 
   1  10   1      439.58      343.59     16.59 o 
   2  10   1     3421.63     3452.95     55.20 o 
   3  10   1    10853.54    10786.51    140.51 o 
   4  10   1     1519.29     1542.76     32.91 o 
   5  10   1     3082.38     3155.33     58.15 o 
   6  10   1      208.58      174.10     13.20 o 
   7  10   1      818.89      764.90     26.69 o 
   8  10   1       13.34        9.04     11.50 o 
   9  10   1      213.93      216.36     20.28 o 
  10  10   1      279.02      296.49     32.95 o 
  11  10   1     1065.28     1067.42     39.13 o 
  12  10   1      171.68      192.54     21.33 o 
  13  10   1     1319.71     1352.57     65.61 o 
  14  10   1       11.24        9.23     15.33 o 
  15  10   1      576.08      563.86    134.23 o 
 -15  11   1      438.50      381.23     98.92 o 
 -14  11   1      252.69      242.58     25.42 o 
 -13  11   1      130.78      218.28     43.93 o 
 -12  11   1      207.03      221.49     23.34 o 
 -11  11   1     1390.74     1414.92     45.71 o 
 -10  11   1       24.86       -8.89     12.43 o 
  -9  11   1       39.11       45.43     14.32 o 
  -8  11   1        0.39        2.98     11.79 o 
  -7  11   1      772.52      808.07     27.55 o 
  -6  11   1       10.00        7.21      9.16 o 
  -5  11   1        9.81        8.39      9.72 o 
  -4  11   1       27.92       30.55     10.72 o 
  -3  11   1     1268.41     1253.10     29.56 o 
  -2  11   1     1881.34     1923.87     38.02 o 
  -1  11   1     5184.04     5137.41     76.16 o 
   0  11   1        1.02        1.49      7.70 o 
   1  11   1     1299.35     1354.55     31.27 o 
   2  11   1      717.11      667.39     22.42 o 
   3  11   1      561.75      550.76     21.48 o 
   4  11   1      215.51      190.22     14.06 o 
   5  11   1        8.95        4.20      9.44 o 
   6  11   1      422.11      474.79     26.57 o 
   7  11   1      168.34      155.12     18.17 o 
   8  11   1      543.69      554.55     30.84 o 
   9  11   1       15.99       14.45     13.31 o 
  10  11   1      900.74      931.11     36.86 o 
  11  11   1      210.79      213.15     21.98 o 
  12  11   1       29.11       46.23     17.00 o 
  13  11   1        2.72      -12.01     14.55 o 
  14  11   1       68.30       60.50     18.57 o 
 -14  12   1      133.42      127.70     25.29 o 
 -13  12   1      253.95      262.45     26.33 o 
 -12  12   1       58.97       63.69     18.30 o 
 -11  12   1      588.56      648.90     41.52 o 
 -10  12   1       14.39       -9.08     13.80 o 
  -9  12   1      541.29      536.24     31.21 o 
  -8  12   1      151.32      160.17     18.98 o 
  -7  12   1      141.63      145.84     18.52 o 
  -6  12   1      759.65      686.01     50.26 o 
  -5  12   1      553.76      533.12     25.50 o 
  -4  12   1      946.94      994.73     37.86 o 
  -3  12   1      532.54      520.28     34.87 o 
  -2  12   1      114.23      126.63     12.36 o 
  -1  12   1     4937.29     4822.75     73.97 o 
   0  12   1      187.84      166.20     13.79 o 
   1  12   1       31.69       30.75      9.36 o 
   2  12   1      504.52      501.74     23.02 o 
   3  12   1     2048.41     1924.48     39.45 o 
   4  12   1       16.49       11.73     10.07 o 
   5  12   1       27.75       18.85     11.00 o 
   6  12   1     1283.91     1304.86     60.42 o 
   7  12   1        0.48       -3.43     11.93 o 
   8  12   1     1986.69     1932.01     53.22 o 
   9  12   1      414.03      414.87     27.86 o 
  10  12   1      105.86      113.38     19.48 o 
  11  12   1       78.78      116.75     19.30 o 
  12  12   1      434.67      435.91     31.22 o 
  13  12   1     1103.34     1030.16     44.55 o 
 -12  13   1      777.35      823.30     64.63 o 
 -11  13   1      746.28      718.20     39.26 o 
 -10  13   1      199.16      206.68     23.35 o 
  -9  13   1      135.48      143.04     19.83 o 
  -8  13   1      156.48      128.32     24.13 o 
  -7  13   1      652.58      623.70     33.61 o 
  -6  13   1     1385.42     1441.92     39.65 o 
  -5  13   1       63.98       62.73     13.56 o 
  -4  13   1      760.65      686.24     28.95 o 
  -3  13   1      403.45      396.37     22.98 o 
  -2  13   1        0.91        4.45     10.06 o 
  -1  13   1      620.22      606.41     23.93 o 
   0  13   1       24.69       25.57      9.69 o 
   1  13   1       90.28       82.39     11.76 o 
   2  13   1      198.29      201.02     15.57 o 
   3  13   1      225.30      212.83     17.92 o 
   4  13   1      300.39      328.99     21.37 o 
   5  13   1      317.41      314.20     21.32 o 
   6  13   1       14.36        7.60     11.22 o 
   7  13   1      744.47      645.39     34.26 o 
   8  13   1      381.61      378.34     27.64 o 
   9  13   1       49.25       66.61     17.19 o 
  10  13   1      470.37      473.17     31.61 o 
  11  13   1        2.88       -5.71     15.71 o 
  12  13   1        4.29       -8.32     16.78 o 
 -11  14   1      110.52      113.15     21.56 o 
 -10  14   1      674.94      611.48     36.03 o 
  -9  14   1      396.17      428.40     30.57 o 
  -8  14   1     1082.38     1103.34     42.50 o 
  -7  14   1      722.91      662.29     35.95 o 
  -6  14   1      687.04      711.56     36.69 o 
  -5  14   1      253.05      234.68     20.23 o 
  -4  14   1      468.51      506.50     39.18 o 
  -3  14   1       48.07       33.26     13.15 o 
  -2  14   1      340.70      330.96     22.24 o 
  -1  14   1      271.66      266.01     19.93 o 
   0  14   1     1921.26     1956.84     50.92 o 
   1  14   1       10.72        7.87     10.06 o 
   2  14   1     2623.83     2645.90     57.05 o 
   3  14   1     1504.23     1525.44     45.67 o 
   4  14   1        2.27        6.36     14.24 o 
   5  14   1      303.49      338.98     23.02 o 
   6  14   1     1109.90     1134.61     41.53 o 
   7  14   1     1247.88     1247.07     47.83 o 
   8  14   1     1654.06     1691.04     52.90 o 
   9  14   1      314.96      371.46     28.87 o 
  10  14   1      240.98      248.32     26.13 o 
  11  14   1      246.50      300.58     29.18 o 
 -10  15   1       99.74       77.99     20.97 o 
  -9  15   1       28.09        4.16     16.22 o 
  -8  15   1      160.44      140.61     21.85 o 
  -7  15   1      342.04      295.80     26.45 o 
  -6  15   1      301.22      290.87     34.88 o 
  -5  15   1       60.24       46.73     14.74 o 
  -4  15   1      539.09      576.23     30.85 o 
  -3  15   1        0.03       -7.46     11.65 o 
  -2  15   1      137.06      136.86     18.37 o 
  -1  15   1      179.87      197.81     19.54 o 
   0  15   1       35.75       38.69     15.70 o 
   1  15   1      113.08      112.50     20.24 o 
   2  15   1      269.93      275.91     21.72 o 
   3  15   1       13.78       21.82     12.54 o 
   4  15   1      530.43      565.67     29.11 o 
   5  15   1        0.18      -10.29     11.79 o 
   6  15   1      170.55      157.35     21.65 o 
   7  15   1       16.87       10.93     16.26 o 
   8  15   1      180.80      173.76     24.72 o 
   9  15   1      246.94      252.29     27.89 o 
  -8  16   1       24.79       26.52     18.25 o 
  -7  16   1      175.94      158.02     23.62 o 
  -6  16   1      294.58      290.07     27.63 o 
  -5  16   1       38.61       57.97     18.07 o 
  -4  16   1      968.38      984.28     45.27 o 
  -3  16   1       77.62       91.95     16.96 o 
  -2  16   1      704.90      681.23     32.83 o 
  -1  16   1      951.86      998.93     40.38 o 
   0  16   1      294.22      271.16     26.07 o 
   1  16   1       24.75        7.56     15.29 o 
   2  16   1      962.18      890.64     59.93 o 
   3  16   1      292.22      233.80     24.32 o 
   4  16   1      176.94      204.66     20.57 o 
   5  16   1       34.47       15.53     16.04 o 
   6  16   1      684.80      609.09     36.08 o 
   7  16   1       82.58       72.14     19.69 o 
  -5  17   1       10.19        1.41     16.62 o 
  -4  17   1      673.42      667.18     35.54 o 
  -3  17   1        2.34       15.03     17.07 o 
  -2  17   1      110.08      119.51     21.20 o 
  -1  17   1       64.79       62.23     18.83 o 
   0  17   1       45.50       40.76     18.40 o 
   1  17   1       11.87       22.31     17.02 o 
   2  17   1      133.61      101.82     21.13 o 
   3  17   1        0.17       -4.40     15.99 o 
   4  17   1      577.12      546.50     45.85 o 
 -18   0   2       81.04       80.03     39.44 o 
 -16   0   2      604.42      505.62     41.99 o 
 -14   0   2     1540.36     1448.97     59.95 o 
 -12   0   2      538.58      476.51     49.76 o 
 -10   0   2       42.94       32.71      8.67 o 
  -8   0   2      177.20      136.59     10.78 o 
  -6   0   2     3272.01     3361.50     64.09 o 
  -4   0   2     4553.12     4588.19     99.25 o 
  -2   0   2      706.92      700.44     20.09 o 
   0   0   2     9164.75     8711.14    179.78 o 
   2   0   2    37528.32    36557.44    729.60 o 
   4   0   2       83.72       85.43      7.73 o 
   6   0   2     1850.62     1996.39     42.43 o 
   8   0   2     3115.82     3185.57     64.62 o 
  10   0   2      661.21      654.98     24.69 o 
  12   0   2      244.30      179.10     27.94 o 
  14   0   2      921.58      875.50     47.99 o 
  16   0   2      393.31      396.15     53.04 o 
  18   0   2      456.24      486.35     44.97 o 
 -19   1   2        8.17        6.70     24.11 o 
 -18   1   2     1105.58     1114.08    106.75 o 
 -17   1   2      134.71      156.31     23.85 o 
 -16   1   2      738.70      762.64     40.95 o 
 -15   1   2      154.69      146.86     18.01 o 
 -14   1   2      604.10      600.61     28.87 o 
 -13   1   2       91.63      105.45     18.02 o 
 -12   1   2     7030.52     6823.51    135.95 o 
 -11   1   2        0.19      -10.92      7.28 o 
 -10   1   2     1158.96     1074.75     28.80 o 
  -9   1   2      439.91      436.89     13.23 o 
  -8   1   2     3599.34     3438.27     79.80 o 
  -7   1   2     3608.80     3555.41     48.43 o 
  -6   1   2     1992.96     1804.20     27.33 o 
  -5   1   2      126.34      133.16      6.24 o 
  -4   1   2    14122.84    13750.27    162.71 o 
  -3   1   2      875.28      867.50     15.57 o 
  -2   1   2     8989.27     8983.25    106.47 o 
  -1   1   2     1655.45     1515.93     21.07 o 
   0   1   2       11.33       19.61      2.70 o 
   1   1   2    24394.55    22688.37    414.01 o 
   2   1   2    53562.98    53089.23    754.57 o 
   3   1   2     1084.19     1024.01     41.65 o 
   4   1   2    21040.89    21377.82    308.36 o 
   5   1   2      312.13      288.26     10.20 o 
   6   1   2      210.88      366.41     12.27 o 
   7   1   2     2723.51     2941.12     56.24 o 
   8   1   2     2308.28     2476.34     44.53 o 
   9   1   2       19.17       22.07      9.53 o 
  10   1   2      765.00      735.39     22.39 o 
  11   1   2       28.79       11.75     12.74 o 
  12   1   2     1273.39     1210.16     45.97 o 
  13   1   2      641.89      566.84     30.34 o 
  14   1   2     1030.83     1038.73     37.90 o 
  15   1   2       91.11       46.02     14.71 o 
  16   1   2      349.03      348.65     34.27 o 
  17   1   2        0.57       -0.43     26.00 o 
  18   1   2     1002.33     1041.45     41.96 o 
 -19   2   2       43.85       63.99     27.89 o 
 -18   2   2       68.67       69.74     21.55 o 
 -17   2   2       70.70       62.05     28.49 o 
 -16   2   2      394.31      427.58     58.15 o 
 -15   2   2      357.41      330.13     45.04 o 
 -14   2   2     1812.15     1711.16     49.37 o 
 -13   2   2      116.59       94.37     14.96 o 
 -12   2   2       24.11        8.02     13.87 o 
 -11   2   2      653.73      624.94     21.48 o 
 -10   2   2        0.04        4.01      7.27 o 
  -9   2   2      594.53      597.95     19.09 o 
  -8   2   2     1172.61     1196.03     25.68 o 
  -7   2   2      143.80      134.73      6.59 o 
  -6   2   2     1795.10     1853.84     37.07 o 
  -5   2   2      754.50      800.36     17.54 o 
  -4   2   2     8665.66     8341.23    101.05 o 
  -3   2   2        0.49        1.76      3.81 o 
  -2   2   2     2121.64     2116.65     31.85 o 
  -1   2   2      204.44      206.01      6.38 o 
   0   2   2     8725.68     8174.91     97.59 o 
   1   2   2     5476.23     5291.96     64.80 o 
   2   2   2    10291.72    10638.83    138.45 o 
   3   2   2     1124.70     1119.35     18.30 o 
   4   2   2    11032.96    11021.66    150.80 o 
   5   2   2      273.70      298.40     10.25 o 
   6   2   2    10035.16    10224.62    161.14 o 
   7   2   2       73.29       89.90      6.38 o 
   8   2   2      676.07      709.45     17.36 o 
   9   2   2      178.47      177.52     14.65 o 
  10   2   2      921.08      914.68     25.62 o 
  11   2   2      235.34      279.06     16.17 o 
  12   2   2       12.58       12.24     12.11 o 
  13   2   2      316.70      298.06     21.32 o 
  14   2   2       57.71       95.32     16.95 o 
  15   2   2        8.00       22.11     13.78 o 
  16   2   2        3.22      -11.87     12.99 o 
  17   2   2       24.76       26.19     15.68 o 
  18   2   2       96.09      116.82     23.79 o 
 -18   3   2      417.38      448.23     63.90 o 
 -17   3   2       39.87       42.20     18.54 o 
 -16   3   2       93.81       90.42     19.71 o 
 -15   3   2      198.83      202.06     29.74 o 
 -14   3   2       75.42       96.29     20.96 o 
 -13   3   2      193.83      221.13     22.45 o 
 -12   3   2     3995.41     3804.86    100.83 o 
 -11   3   2      452.71      420.66     18.90 o 
 -10   3   2      969.95      961.45     25.40 o 
  -9   3   2     1025.98     1010.80     32.96 o 
  -8   3   2     4001.01     3883.41     67.45 o 
  -7   3   2       47.34       41.36      4.79 o 
  -6   3   2     1859.49     1679.61     36.39 o 
  -5   3   2     4067.78     3962.19     52.06 o 
  -4   3   2     7706.06     7313.56     99.25 o 
  -3   3   2     1709.63     1559.55     26.50 o 
  -2   3   2     1052.89     1067.35     25.60 o 
  -1   3   2    15983.50    15490.69    182.60 o 
   0   3   2     4765.67     4711.63     59.30 o 
   1   3   2     4103.63     4234.50     57.62 o 
   2   3   2    13130.85    13075.73    191.63 o 
   3   3   2      549.17      534.63     12.13 o 
   4   3   2     5879.98     5791.00     73.20 o 
   5   3   2     4820.64     4910.62     63.74 o 
   6   3   2       27.54       55.08      5.58 o 
   7   3   2     1872.39     1898.56     32.97 o 
   8   3   2     5841.95     5647.82    145.74 o 
   9   3   2     1940.83     2005.44     44.61 o 
  10   3   2     3928.63     4015.30     66.39 o 
  11   3   2     1096.72     1048.09     28.79 o 
  12   3   2     3005.93     3006.68     63.87 o 
  13   3   2       21.29      -16.97     15.88 o 
  14   3   2     1028.03     1052.82     36.72 o 
  15   3   2       24.55       29.65     15.94 o 
  16   3   2       56.90       55.89     24.60 o 
  17   3   2        1.49       19.71     18.45 o 
  18   3   2      519.61      546.61     51.12 o 
 -18   4   2       39.22       46.86     20.65 o 
 -17   4   2       82.94       81.00     21.95 o 
 -16   4   2       35.75       32.47     17.50 o 
 -15   4   2      707.07      677.49    101.27 o 
 -14   4   2      275.74      262.47     25.65 o 
 -13   4   2      540.30      524.41     32.54 o 
 -12   4   2       82.05       55.78     12.60 o 
 -11   4   2      267.98      257.58     16.56 o 
 -10   4   2     1015.54     1050.63     27.08 o 
  -9   4   2        7.27        9.43      7.80 o 
  -8   4   2     1648.44     1754.47     32.02 o 
  -7   4   2      745.11      743.78     18.01 o 
  -6   4   2      689.58      751.81     15.58 o 
  -5   4   2     1619.83     1589.54     28.72 o 
  -4   4   2      176.98      187.33      9.29 o 
  -3   4   2    10860.48    10954.49    145.45 o 
  -2   4   2      497.23      486.21     11.37 o 
  -1   4   2    10720.64    10833.64    130.45 o 
   0   4   2     1712.92     1796.53     27.20 o 
   1   4   2        5.91        7.96      4.13 o 
   2   4   2     3366.66     3475.83     47.62 o 
   3   4   2      240.04      218.24      9.44 o 
   4   4   2      994.56     1064.46     19.49 o 
   5   4   2      447.24      481.21     13.01 o 
   6   4   2        0.16       -1.39      4.50 o 
   7   4   2        3.50        5.90      4.81 o 
   8   4   2      778.00      860.82     19.86 o 
   9   4   2       37.23       24.72      8.88 o 
  10   4   2      492.41      456.89     22.03 o 
  11   4   2      681.31      729.72     26.14 o 
  12   4   2      280.11      278.18     17.60 o 
  13   4   2     1540.13     1466.82     43.07 o 
  14   4   2      187.65      201.93     26.65 o 
  15   4   2       57.46       64.27     18.68 o 
  16   4   2      131.19      137.68     22.83 o 
  17   4   2      195.63      221.38     48.92 o 
  18   4   2      228.19      295.39     31.80 o 
 -18   5   2      288.74      216.04     28.88 o 
 -17   5   2     1449.87     1635.69     60.26 o 
 -16   5   2       96.97       44.84     19.10 o 
 -15   5   2      135.08      118.09     21.42 o 
 -14   5   2        1.76        2.81     15.86 o 
 -13   5   2      193.49      179.30     22.40 o 
 -12   5   2      634.62      622.04     28.49 o 
 -11   5   2      139.25      126.89     17.83 o 
 -10   5   2      639.97      668.28     31.17 o 
  -9   5   2      709.03      712.89     35.85 o 
  -8   5   2     1416.21     1504.31     26.66 o 
  -7   5   2     2168.64     2092.21     44.28 o 
  -6   5   2       15.63        5.22      5.89 o 
  -5   5   2     1111.12     1074.77     23.43 o 
  -4   5   2     5133.90     5125.69     74.48 o 
  -3   5   2    11532.03    11662.47    141.72 o 
  -2   5   2     2511.67     2519.22     36.55 o 
  -1   5   2    12990.67    12956.25    156.43 o 
   0   5   2       33.60       49.86      5.53 o 
   1   5   2      235.18      229.15     11.40 o 
   2   5   2     4015.25     4198.51     56.44 o 
   3   5   2      983.35      892.13     20.45 o 
   4   5   2     4655.99     4801.09     64.27 o 
   5   5   2      595.94      576.81     18.88 o 
   6   5   2      606.96      576.74     16.78 o 
   7   5   2     2094.90     2150.60     42.41 o 
   8   5   2     1181.85     1243.57     27.26 o 
   9   5   2       63.22       31.20      8.77 o 
  10   5   2      129.27      129.44     14.98 o 
  11   5   2       89.47       94.22     16.13 o 
  12   5   2      229.23      248.59     19.78 o 
  13   5   2      147.30      110.88     14.97 o 
  14   5   2      422.93      415.46     56.39 o 
  15   5   2      146.35      101.38     20.98 o 
  16   5   2        7.62       19.40     17.67 o 
  17   5   2      171.04      189.77     25.97 o 
 -18   6   2       43.61       25.29     26.86 o 
 -17   6   2        5.97        2.36     18.38 o 
 -16   6   2       12.00      -15.45     15.60 o 
 -15   6   2      131.55       93.25     20.15 o 
 -14   6   2      214.04      185.57     24.10 o 
 -13   6   2       80.91       89.91     16.92 o 
 -12   6   2      416.76      434.92     25.39 o 
 -11   6   2     1322.23     1263.14     42.92 o 
 -10   6   2       88.33       85.09     13.34 o 
  -9   6   2      569.31      474.32     23.48 o 
  -8   6   2      719.11      701.55     17.78 o 
  -7   6   2       52.36       41.21      6.27 o 
  -6   6   2       24.34        8.65      5.32 o 
  -5   6   2      163.27      156.18      8.24 o 
  -4   6   2    11065.71    11089.43    136.84 o 
  -3   6   2      261.13      270.28     10.54 o 
  -2   6   2     4126.17     4424.00     59.90 o 
  -1   6   2     2804.72     2926.23     42.66 o 
   0   6   2      289.03      318.69     13.22 o 
   1   6   2       66.29       59.21      6.49 o 
   2   6   2     3848.45     3942.11     56.20 o 
   3   6   2       32.51       21.26      5.67 o 
   4   6   2      532.42      534.74     15.36 o 
   5   6   2      172.95      196.29     10.42 o 
   6   6   2      570.65      566.90     18.02 o 
   7   6   2        6.67       -4.53      6.93 o 
   8   6   2      148.09      155.79     13.07 o 
   9   6   2      106.43      103.38     12.11 o 
  10   6   2      102.52       80.88     12.14 o 
  11   6   2       63.12       78.72     12.19 o 
  12   6   2        6.03        9.70     11.15 o 
  13   6   2      601.97      648.60     36.96 o 
  14   6   2      188.52      209.25     33.57 o 
  15   6   2       22.57       42.44     18.09 o 
  16   6   2        0.08       -3.40     17.08 o 
  17   6   2       40.89        4.04     17.48 o 
 -17   7   2      104.89      107.50     24.04 o 
 -16   7   2       64.18       46.79     28.12 o 
 -15   7   2      197.86      255.67     28.38 o 
 -14   7   2        0.01        6.39     15.35 o 
 -13   7   2      441.85      460.96     27.60 o 
 -12   7   2        0.91       -5.64     12.34 o 
 -11   7   2      578.93      552.50     37.79 o 
 -10   7   2       73.32       95.68     14.35 o 
  -9   7   2      918.90      858.35     30.48 o 
  -8   7   2      138.99      138.53     11.70 o 
  -7   7   2      279.10      253.62     14.59 o 
  -6   7   2       77.70      111.02      8.10 o 
  -5   7   2     2399.91     2367.21     41.59 o 
  -4   7   2     2397.39     2452.35     42.34 o 
  -3   7   2      320.06      251.41     14.53 o 
  -2   7   2     1830.08     1961.49     32.66 o 
  -1   7   2     6021.97     5982.18     79.37 o 
   0   7   2       30.55       19.09      5.83 o 
   1   7   2     1880.22     1911.66     32.42 o 
   2   7   2      234.25      219.23     11.88 o 
   3   7   2      244.35      197.96     12.13 o 
   4   7   2        0.15       -1.81      3.81 o 
   5   7   2     2009.15     1942.43     37.17 o 
   6   7   2      188.68      215.15     13.82 o 
   7   7   2     1204.57     1206.41     26.35 o 
   8   7   2      355.73      373.54     21.70 o 
   9   7   2     1886.92     1876.20     72.71 o 
  10   7   2      272.60      257.20     20.14 o 
  11   7   2     1434.86     1448.81     43.59 o 
  12   7   2      181.69      172.48     18.62 o 
  13   7   2       39.48       33.63     15.68 o 
  14   7   2      102.43       82.78     22.99 o 
  15   7   2      200.37      212.67     26.28 o 
  16   7   2        8.60       11.09     18.43 o 
  17   7   2      165.77      214.52     34.69 o 
 -17   8   2       67.92       49.42     22.17 o 
 -16   8   2        1.56        0.26     17.80 o 
 -15   8   2       11.93       -7.87     16.16 o 
 -14   8   2       39.11       47.87     18.10 o 
 -13   8   2       95.19       75.95     18.11 o 
 -12   8   2      310.33      305.77     22.97 o 
 -11   8   2      189.06      212.87     19.75 o 
 -10   8   2     1739.97     1560.54     43.24 o 
  -9   8   2        0.17        2.24     10.42 o 
  -8   8   2     1092.16     1076.75     34.16 o 
  -7   8   2      189.10      224.44     14.79 o 
  -6   8   2      316.44      314.95     16.73 o 
  -5   8   2      362.89      390.53     15.78 o 
  -4   8   2      356.22      301.67     13.18 o 
  -3   8   2     2447.37     2368.42     42.70 o 
  -2   8   2      145.65      203.42     12.21 o 
  -1   8   2     1933.72     1839.01     35.82 o 
   0   8   2     1393.06     1502.48     31.50 o 
   1   8   2        6.50       12.53      6.81 o 
   2   8   2      375.87      424.86     17.70 o 
   3   8   2      231.93      225.66     13.35 o 
   4   8   2      336.73      333.52     15.05 o 
   5   8   2       63.22       50.78      8.45 o 
   6   8   2      179.21      178.02     15.33 o 
   7   8   2       67.58       44.54      8.82 o 
   8   8   2       42.81       33.65     12.87 o 
   9   8   2        5.01        4.07      9.61 o 
  10   8   2       61.31       50.18     13.32 o 
  11   8   2      475.08      497.29     40.20 o 
  12   8   2        0.33        4.68     12.70 o 
  13   8   2     1943.60     1979.48    116.68 o 
  14   8   2      144.71      128.84     26.72 o 
  15   8   2       70.34       86.45     21.71 o 
  16   8   2        2.02       16.38     18.33 o 
 -16   9   2       63.44       91.05     23.65 o 
 -15   9   2       34.65       25.08     18.73 o 
 -14   9   2      200.75      175.01     24.47 o 
 -13   9   2      831.46      845.84     35.81 o 
 -12   9   2      203.96      231.47     21.76 o 
 -11   9   2      313.03      339.74     24.38 o 
 -10   9   2      125.20      159.35     17.70 o 
  -9   9   2      165.97      212.40     19.53 o 
  -8   9   2       24.65       26.21     12.03 o 
  -7   9   2      319.65      333.84     18.52 o 
  -6   9   2      926.70      928.29     27.20 o 
  -5   9   2      268.55      234.04     20.40 o 
  -4   9   2      216.70      194.43     11.80 o 
  -3   9   2      394.68      329.42     14.76 o 
  -2   9   2        5.27       -0.81      5.96 o 
  -1   9   2      838.84      798.54     27.45 o 
   0   9   2        1.89        0.07      6.46 o 
   1   9   2       83.91       71.28      8.94 o 
   2   9   2      338.73      319.58     15.27 o 
   3   9   2      703.59      680.98     20.64 o 
   4   9   2        0.16        0.91      7.12 o 
   5   9   2     1421.08     1430.41     34.43 o 
   6   9   2      379.48      394.21     20.29 o 
   7   9   2     1110.15     1058.01     26.72 o 
   8   9   2      127.70      133.05     13.92 o 
   9   9   2      149.40      159.40     17.86 o 
  10   9   2        5.65      -10.17     11.02 o 
  11   9   2       12.86       -7.29     11.61 o 
  12   9   2        6.14       11.32     13.57 o 
  13   9   2        3.46        3.39     13.81 o 
  14   9   2      308.45      224.34     61.31 o 
  15   9   2      151.16      182.93     25.95 o 
  16   9   2       15.18       40.03     20.97 o 
 -15  10   2       68.15       41.85     25.07 o 
 -14  10   2        2.18      -22.27     14.85 o 
 -13  10   2       20.15       15.79     14.57 o 
 -12  10   2      318.25      328.85     41.63 o 
 -11  10   2      147.55      198.67     20.77 o 
 -10  10   2        0.06       14.55     11.97 o 
  -9  10   2       57.10       53.00     14.00 o 
  -8  10   2       68.05       58.30     13.43 o 
  -7  10   2      444.67      464.75     22.31 o 
  -6  10   2       68.50       92.89     12.73 o 
  -5  10   2        9.25       -1.13      8.73 o 
  -4  10   2     4495.24     4615.97     76.86 o 
  -3  10   2       44.46       26.10      8.07 o 
  -2  10   2     1591.00     1689.50     33.90 o 
  -1  10   2     1974.26     2156.38     39.70 o 
   0  10   2        1.54       -1.81      7.03 o 
   1  10   2      184.50      213.92     13.78 o 
   2  10   2       59.08       68.34      9.99 o 
   3  10   2      422.64      434.69     18.82 o 
   4  10   2     1798.84     1834.76     36.59 o 
   5  10   2       23.44       31.56      9.30 o 
   6  10   2      691.25      718.36     23.13 o 
   7  10   2       11.92        6.05      8.71 o 
   8  10   2      725.35      787.51     31.83 o 
   9  10   2        2.45        0.15     18.99 o 
  10  10   2       44.94       33.24     14.31 o 
  11  10   2       18.16        4.35     13.61 o 
  12  10   2      204.23      209.59     22.13 o 
  13  10   2      132.88      110.24     19.91 o 
  14  10   2       44.16       45.07     17.14 o 
  15  10   2       23.30       -1.48     20.54 o 
 -15  11   2       83.44       90.31     50.89 o 
 -14  11   2       77.49       76.29     18.74 o 
 -13  11   2      179.60      175.61     22.04 o 
 -12  11   2       26.44       38.20     15.87 o 
 -11  11   2        4.89        4.54     13.68 o 
 -10  11   2      157.95      195.61     20.85 o 
  -9  11   2       28.27       21.89     13.02 o 
  -8  11   2       55.19       66.59     14.41 o 
  -7  11   2       10.02       10.78     10.17 o 
  -6  11   2      670.23      690.41     30.02 o 
  -5  11   2      406.95      394.03     21.13 o 
  -4  11   2       12.33       16.17     10.07 o 
  -3  11   2      411.15      361.83     20.46 o 
  -2  11   2      103.84       94.57     11.10 o 
  -1  11   2      310.20      314.93     16.55 o 
   0  11   2       31.47       27.79      9.18 o 
   1  11   2     1346.08     1334.35     31.05 o 
   2  11   2        1.09        1.61      7.96 o 
   3  11   2        0.40      -11.47      7.65 o 
   4  11   2       13.44        7.41      8.48 o 
   5  11   2      191.77      187.25     14.13 o 
   6  11   2       45.94       37.04     10.81 o 
   7  11   2      176.83      173.91     18.53 o 
   8  11   2      317.09      306.95     23.31 o 
   9  11   2      366.93      305.85     39.30 o 
  10  11   2       15.77       11.94     14.04 o 
  11  11   2      293.06      291.60     31.30 o 
  12  11   2      244.70      270.16     34.53 o 
  13  11   2        0.45      -21.17     14.11 o 
  14  11   2       31.01       12.36     17.21 o 
 -14  12   2       14.83       17.96     17.41 o 
 -13  12   2      169.14      171.39     22.95 o 
 -12  12   2       35.18       34.87     16.70 o 
 -11  12   2      224.59      229.92     23.61 o 
 -10  12   2      267.78      212.62     22.52 o 
  -9  12   2       75.22       34.09     15.19 o 
  -8  12   2      249.80      270.31     24.61 o 
  -7  12   2       44.77       50.64     16.15 o 
  -6  12   2       26.71       22.37     11.12 o 
  -5  12   2       11.82       13.27     10.30 o 
  -4  12   2      753.23      660.96     27.08 o 
  -3  12   2       30.27       17.92     10.28 o 
  -2  12   2      143.99      133.56     15.46 o 
  -1  12   2        2.13       10.62      8.76 o 
   0  12   2        5.44        3.75      9.03 o 
   1  12   2      247.64      217.67     15.12 o 
   2  12   2        3.39       17.33     10.78 o 
   3  12   2      178.30      193.23     14.95 o 
   4  12   2      669.49      611.99     30.46 o 
   5  12   2     1451.80     1438.43     37.88 o 
   6  12   2      180.36      182.57     19.68 o 
   7  12   2      657.69      638.28     32.95 o 
   8  12   2       85.11       65.74     16.53 o 
   9  12   2      332.95      291.84     24.72 o 
  10  12   2      212.92      211.84     22.69 o 
  11  12   2       74.11       91.27     19.40 o 
  12  12   2        2.80       -3.51     15.65 o 
  13  12   2        0.01        9.26     16.98 o 
 -13  13   2       69.23       64.67     20.09 o 
 -12  13   2        9.50        7.61     16.74 o 
 -11  13   2       38.96       32.43     16.65 o 
 -10  13   2       97.57      108.00     19.28 o 
  -9  13   2       63.30       57.93     16.48 o 
  -8  13   2        2.20      -10.86     13.20 o 
  -7  13   2        5.88        5.91     13.30 o 
  -6  13   2      262.12      202.55     30.47 o 
  -5  13   2      247.11      214.85     18.73 o 
  -4  13   2       56.13       41.38     12.70 o 
  -3  13   2        0.34      -13.80      9.56 o 
  -2  13   2       27.01       29.90     11.94 o 
  -1  13   2        3.75        4.94     10.06 o 
   0  13   2      379.20      357.01     19.29 o 
   1  13   2        0.09        6.13      8.86 o 
   2  13   2       44.61       26.85     10.13 o 
   3  13   2       37.59       15.92      9.87 o 
   4  13   2      221.33      224.12     18.42 o 
   5  13   2       19.72       12.11     11.55 o 
   6  13   2       11.19       19.21     11.90 o 
   7  13   2      114.57      107.08     18.42 o 
   8  13   2       44.02       46.86     16.07 o 
   9  13   2       23.10        6.88     14.88 o 
  10  13   2       63.48       80.64     18.72 o 
  11  13   2       12.44        1.26     15.84 o 
  12  13   2      133.31      117.57     21.51 o 
 -11  14   2      174.55      194.18     30.71 o 
 -10  14   2        6.29       -1.61     15.98 o 
  -9  14   2        5.62        7.10     15.40 o 
  -8  14   2       10.51       -0.28     14.51 o 
  -7  14   2      158.25      180.10     22.11 o 
  -6  14   2      178.57      195.84     19.03 o 
  -5  14   2      294.76      278.28     20.88 o 
  -4  14   2       21.01       29.11     12.94 o 
  -3  14   2      634.02      625.95     29.60 o 
  -2  14   2       11.09        3.61     11.32 o 
  -1  14   2        0.38       -4.33     10.66 o 
   0  14   2      270.74      264.70     25.79 o 
   1  14   2       11.75       19.10     11.75 o 
   2  14   2      716.66      769.31     31.08 o 
   3  14   2      459.61      424.43     25.42 o 
   4  14   2       43.06       23.64     12.79 o 
   5  14   2        0.41      -18.45     12.30 o 
   6  14   2      140.00      142.55     20.01 o 
   7  14   2       72.30       52.25     19.55 o 
   8  14   2       16.05        7.89     15.30 o 
   9  14   2        0.61       -3.69     15.58 o 
  10  14   2       29.07       46.01     18.56 o 
  11  14   2       70.41       76.06     21.06 o 
 -10  15   2      109.59       75.53     20.77 o 
  -9  15   2        4.10       11.18     17.10 o 
  -8  15   2       19.03       19.71     16.50 o 
  -7  15   2      122.80      157.71     21.80 o 
  -6  15   2       41.83       57.44     17.71 o 
  -5  15   2        1.41       23.07     13.38 o 
  -4  15   2      396.74      402.95     25.72 o 
  -3  15   2     1142.97     1092.91     36.66 o 
  -2  15   2        6.68      -16.13     11.09 o 
  -1  15   2      133.38      124.82     17.21 o 
   0  15   2      118.89      113.97     16.26 o 
   1  15   2       71.84       69.03     16.73 o 
   2  15   2      221.92      222.32     22.76 o 
   3  15   2      221.48      222.62     19.73 o 
   4  15   2        2.78       -4.98     12.56 o 
   5  15   2      238.78      252.57     21.65 o 
   6  15   2       56.28       68.61     18.16 o 
   7  15   2      166.34      150.22     21.73 o 
   8  15   2      266.05      226.78     25.18 o 
   9  15   2      170.32      188.72     24.74 o 
  -8  16   2        0.02      -23.23     15.49 o 
  -7  16   2      577.74      601.17     37.53 o 
  -6  16   2       37.14       26.69     21.11 o 
  -5  16   2      329.59      385.85     26.56 o 
  -4  16   2       11.57        6.74     13.51 o 
  -3  16   2        0.47      -16.95     12.64 o 
  -2  16   2       44.30       53.93     19.28 o 
  -1  16   2      197.76      200.31     20.43 o 
   0  16   2       21.09       -8.88     14.55 o 
   1  16   2       23.72       16.33     15.45 o 
   2  16   2        0.10        4.48     14.97 o 
   3  16   2        1.73      -11.71     14.31 o 
   4  16   2       17.21        4.63     16.68 o 
   5  16   2      251.45      223.95     26.39 o 
   6  16   2      129.96      121.98     21.25 o 
   7  16   2        0.41       -5.92     16.31 o 
  -4  17   2      149.91      139.97     20.53 o 
  -3  17   2       21.21       17.53     15.13 o 
  -2  17   2       23.13       43.68     17.97 o 
  -1  17   2        9.57        4.35     16.70 o 
   0  17   2      365.38      351.98     29.78 o 
   1  17   2        0.14        5.16     15.96 o 
   2  17   2       70.25       94.13     20.52 o 
   3  17   2       37.88       17.53     20.02 o 
   4  17   2        1.10       -8.44     15.98 o 
 -19   0   3      286.08      231.24     52.17 o 
 -17   0   3      231.71      162.13     42.77 o 
 -15   0   3      218.13      248.17     29.96 o 
 -13   0   3      172.58      181.83     24.62 o 
 -11   0   3     1453.23     1548.35     55.96 o 
  -9   0   3      839.77      747.08     24.61 o 
  -7   0   3     1332.61     1475.36     76.96 o 
  -5   0   3      967.70     1062.53     32.26 o 
  -3   0   3    25407.67    25254.76    505.94 o 
  -1   0   3     8438.94     8203.89    138.14 o 
   1   0   3      553.27      454.41     18.21 o 
   3   0   3     1024.55     1029.66     30.07 o 
   5   0   3     7491.98     8475.40    147.52 o 
   7   0   3      202.22      181.49     15.53 o 
   9   0   3       35.43       34.58      9.99 o 
  11   0   3        4.88       -1.59     15.59 o 
  13   0   3      215.50      192.38     52.51 o 
  15   0   3      125.06      130.88     26.12 o 
  17   0   3       53.60       76.22     25.11 o 
 -19   1   3       15.66       27.86     24.35 o 
 -18   1   3       86.49       93.61     51.73 o 
 -17   1   3      231.21      232.89     28.22 o 
 -16   1   3      172.55      171.01     29.98 o 
 -15   1   3      209.69      218.48     27.15 o 
 -14   1   3       23.12       14.89     11.35 o 
 -13   1   3       12.35        2.93     10.71 o 
 -12   1   3        6.38        8.67     10.40 o 
 -11   1   3     1915.71     1831.74     39.46 o 
 -10   1   3      307.41      353.14     13.95 o 
  -9   1   3      175.28      203.55      9.73 o 
  -8   1   3      609.81      682.73     15.74 o 
  -7   1   3      209.66      179.26      8.38 o 
  -6   1   3      649.54      628.53     14.16 o 
  -5   1   3      888.38      849.28     16.32 o 
  -4   1   3      368.18      353.15      9.73 o 
  -3   1   3      118.62      129.48      6.43 o 
  -2   1   3     3645.45     3527.31     49.60 o 
  -1   1   3     2513.38     2451.52     35.46 o 
   0   1   3     1684.71     1594.70     21.96 o 
   1   1   3     2222.47     2390.29     34.88 o 
   2   1   3      499.69      486.64     13.23 o 
   3   1   3        5.03       -2.72      3.89 o 
   4   1   3       45.08       41.28      6.14 o 
   5   1   3      961.76     1064.01     21.51 o 
   6   1   3     2145.07     2259.69     42.58 o 
   7   1   3      299.94      336.85     11.59 o 
   8   1   3     1009.03     1088.84     21.63 o 
   9   1   3      512.78      541.32     15.56 o 
  10   1   3     1237.13     1342.66     32.88 o 
  11   1   3      298.05      294.84     20.30 o 
  12   1   3        0.25      -10.11     11.07 o 
  13   1   3       65.23       58.05     14.41 o 
  14   1   3       25.48       30.60     13.71 o 
  15   1   3      441.01      386.33     31.74 o 
  16   1   3       68.96       97.08     17.85 o 
  17   1   3       21.17       10.14     14.96 o 
  18   1   3       88.82      136.29     21.35 o 
 -19   2   3      106.23      110.80     30.24 o 
 -18   2   3       13.89       -8.97     16.48 o 
 -17   2   3      248.93      255.69     27.55 o 
 -16   2   3       18.78        8.22     15.66 o 
 -15   2   3     1223.51     1210.34     47.20 o 
 -14   2   3      204.10      188.72     21.95 o 
 -13   2   3     3566.63     3572.50     72.41 o 
 -12   2   3     1205.28     1276.36     37.11 o 
 -11   2   3      741.10      705.43     22.56 o 
 -10   2   3      456.16      497.64     18.65 o 
  -9   2   3     2991.43     2803.47     41.80 o 
  -8   2   3      221.16      225.40     11.07 o 
  -7   2   3     2103.13     2287.29     34.42 o 
  -6   2   3      290.14      295.40      9.92 o 
  -5   2   3      491.60      439.25     11.69 o 
  -4   2   3      333.88      354.88      9.48 o 
  -3   2   3     2163.71     2148.18     29.99 o 
  -2   2   3       80.77       97.81     10.14 o 
  -1   2   3     4797.23     4721.52     58.81 o 
   0   2   3      138.68      172.51      8.27 o 
   1   2   3      742.37      676.96     15.71 o 
   2   2   3     1068.18     1119.02     20.11 o 
   3   2   3       89.79       93.58      6.32 o 
   4   2   3     1485.76     1617.20     43.43 o 
   5   2   3        0.37       -4.79      4.15 o 
   6   2   3     1110.86     1231.69     27.30 o 
   7   2   3       52.14       77.56      6.82 o 
   8   2   3      226.91      203.97      9.88 o 
   9   2   3      630.30      655.78     16.89 o 
  10   2   3        4.37       22.48      9.24 o 
  11   2   3       50.87       65.69     13.49 o 
  12   2   3      736.29      713.91     29.19 o 
  13   2   3        0.17        5.57     11.96 o 
  14   2   3      378.11      378.68     29.58 o 
  15   2   3       78.32       82.21     16.48 o 
  16   2   3      159.87      119.62     35.12 o 
  17   2   3      241.24      186.95     22.15 o 
  18   2   3       21.00       18.90     28.60 o 
 -18   3   3       78.76      110.69     23.62 o 
 -17   3   3        9.41       -3.89     16.62 o 
 -16   3   3       98.01      114.95     28.40 o 
 -15   3   3      644.14      654.87     38.77 o 
 -14   3   3      165.93      166.25     27.01 o 
 -13   3   3      116.60      133.19     19.32 o 
 -12   3   3     1624.36     1578.04     35.65 o 
 -11   3   3     3121.06     3046.41     55.90 o 
 -10   3   3      822.86      793.78     23.15 o 
  -9   3   3      237.75      219.65      9.50 o 
  -8   3   3      694.52      640.82     16.25 o 
  -7   3   3     1190.99     1270.82     24.06 o 
  -6   3   3      616.41      578.09     13.43 o 
  -5   3   3     2095.08     2065.21     34.44 o 
  -4   3   3      880.17      806.37     18.47 o 
  -3   3   3       54.57       44.90      5.62 o 
  -2   3   3        0.27        4.06      3.33 o 
  -1   3   3     1879.83     1804.06     26.38 o 
   0   3   3     5070.32     5135.87     64.69 o 
   1   3   3     1555.20     1602.32     24.34 o 
   2   3   3     6073.42     6044.98     82.32 o 
   3   3   3      152.45      158.35      8.26 o 
   4   3   3      451.29      552.21     13.09 o 
   5   3   3      810.04      864.88     17.41 o 
   6   3   3      323.93      324.93     11.15 o 
   7   3   3      344.97      400.26     14.66 o 
   8   3   3      101.47       96.25      8.69 o 
   9   3   3      116.54      131.04     11.78 o 
  10   3   3       42.63       48.57     10.21 o 
  11   3   3      288.56      312.05     18.42 o 
  12   3   3     1170.47     1116.45     35.58 o 
  13   3   3       11.75        1.69     12.39 o 
  14   3   3      635.09      641.06     39.64 o 
  15   3   3      188.04      207.58     20.87 o 
  16   3   3      903.26      936.21     51.47 o 
  17   3   3       29.63       22.75     21.74 o 
  18   3   3       62.55       64.27     24.34 o 
 -18   4   3      208.29      218.05     28.70 o 
 -17   4   3        2.94        6.54     17.35 o 
 -16   4   3       17.03       33.76     18.29 o 
 -15   4   3       45.93       67.22     18.47 o 
 -14   4   3        5.43        7.83     14.57 o 
 -13   4   3      221.16      159.38     20.74 o 
 -12   4   3      510.60      426.78     23.61 o 
 -11   4   3        1.03        0.57      9.88 o 
 -10   4   3      258.94      234.04     14.18 o 
  -9   4   3      654.85      633.63     21.51 o 
  -8   4   3      543.48      536.93     13.99 o 
  -7   4   3      128.12      169.30      8.51 o 
  -6   4   3      327.90      308.72     12.65 o 
  -5   4   3     2867.22     3082.69     48.45 o 
  -4   4   3     4828.69     4940.09     71.29 o 
  -3   4   3    10984.45    11001.59    161.51 o 
  -2   4   3      134.75      147.92      7.83 o 
  -1   4   3     2907.10     2829.98     47.31 o 
   0   4   3     1469.03     1402.71     22.99 o 
   1   4   3       78.96       69.82      6.49 o 
   2   4   3      853.75      915.89     17.72 o 
   3   4   3      788.93      819.58     18.88 o 
   4   4   3      139.63      122.66      7.52 o 
   5   4   3      168.86      166.85     10.32 o 
   6   4   3       12.94       10.55      5.33 o 
   7   4   3      579.05      649.03     16.29 o 
   8   4   3      251.77      261.08     11.55 o 
   9   4   3      143.72      128.53     14.02 o 
  10   4   3       65.69       56.14     18.48 o 
  11   4   3       63.37      107.83     12.92 o 
  12   4   3      564.96      534.58     25.32 o 
  13   4   3       30.70       34.02     13.54 o 
  14   4   3       15.44        5.39     12.80 o 
  15   4   3      172.20      191.01     23.45 o 
  16   4   3        5.81        2.04     16.61 o 
  17   4   3       44.06       57.72     27.51 o 
 -18   5   3      205.15      218.10     31.78 o 
 -17   5   3      374.70      426.42     48.02 o 
 -16   5   3      255.24      257.40     28.31 o 
 -15   5   3      395.73      399.28     46.03 o 
 -14   5   3      153.02      130.21     20.97 o 
 -13   5   3      117.37      131.82     16.70 o 
 -12   5   3     1238.29     1088.15     35.00 o 
 -11   5   3      360.29      389.61     22.76 o 
 -10   5   3       69.33       44.22     13.02 o 
  -9   5   3        3.68        3.17      9.15 o 
  -8   5   3       25.86       23.85      6.86 o 
  -7   5   3      880.46      823.71     20.87 o 
  -6   5   3     3796.00     3934.89     63.13 o 
  -5   5   3      592.00      543.46     16.56 o 
  -4   5   3     2426.80     2444.18     41.06 o 
  -3   5   3     1587.47     1625.77     30.10 o 
  -2   5   3     5161.69     5232.78     68.15 o 
  -1   5   3     9844.78    10095.78    124.08 o 
   0   5   3      270.33      255.21     11.19 o 
   1   5   3       36.70       31.73      5.32 o 
   2   5   3     3344.63     3436.36     48.17 o 
   3   5   3     4183.37     4165.18     56.94 o 
   4   5   3      234.54      251.58     11.86 o 
   5   5   3     1503.79     1619.02     30.67 o 
   6   5   3     1897.30     1980.70     33.92 o 
   7   5   3     1511.82     1508.86     27.66 o 
   8   5   3     1093.68     1080.57     22.98 o 
   9   5   3      835.49      806.42     24.06 o 
  10   5   3     1373.08     1407.45     33.97 o 
  11   5   3      320.39      320.96     20.96 o 
  12   5   3       72.88       81.72     12.99 o 
  13   5   3      199.37      226.73     25.34 o 
  14   5   3        6.65       -5.47     13.01 o 
  15   5   3      297.72      291.74     28.77 o 
  16   5   3        5.63       -0.23     16.87 o 
  17   5   3       26.12       28.84     19.71 o 
 -18   6   3      299.06      380.76     39.64 o 
 -17   6   3        7.36       40.03     20.19 o 
 -16   6   3       72.65       59.00     19.91 o 
 -15   6   3        5.31       -8.01     15.51 o 
 -14   6   3       95.50       93.50     20.05 o 
 -13   6   3      127.19      145.53     17.65 o 
 -12   6   3      707.77      705.65     30.26 o 
 -11   6   3      478.83      449.86     28.56 o 
 -10   6   3        3.37        7.00     10.14 o 
  -9   6   3      361.11      305.33     26.07 o 
  -8   6   3      426.49      443.48     22.40 o 
  -7   6   3      104.68      129.41     10.23 o 
  -6   6   3       35.61       40.03      7.38 o 
  -5   6   3      848.96      877.03     21.89 o 
  -4   6   3     2632.03     2676.29     45.28 o 
  -3   6   3      684.34      706.57     16.05 o 
  -2   6   3     1755.69     1800.99     29.62 o 
  -1   6   3       17.28       23.84      5.39 o 
   0   6   3      227.54      215.15     10.11 o 
   1   6   3     1548.04     1663.20     28.60 o 
   2   6   3        8.23       17.02      5.95 o 
   3   6   3      194.07      180.68      9.95 o 
   4   6   3      504.73      480.25     16.72 o 
   5   6   3        0.00        1.26      5.70 o 
   6   6   3      350.65      328.49     13.73 o 
   7   6   3      141.61      157.83     14.35 o 
   8   6   3       27.02       35.74      7.52 o 
   9   6   3      413.54      386.92     21.37 o 
  10   6   3       23.85       34.03      9.97 o 
  11   6   3       74.85       81.26     16.75 o 
  12   6   3     1039.37      995.27     40.55 o 
  13   6   3       31.85       30.32     10.33 o 
  14   6   3        6.89       12.45     26.25 o 
  15   6   3       17.78       36.20     17.49 o 
  16   6   3       27.10       13.68     18.70 o 
  17   6   3       54.36       27.79     29.12 o 
 -17   7   3      387.75      484.81     42.10 o 
 -16   7   3      164.88      133.48     24.04 o 
 -15   7   3      613.22      542.91     37.75 o 
 -14   7   3        0.09        2.31     15.51 o 
 -13   7   3      150.68      160.68     18.39 o 
 -12   7   3      390.10      370.82     27.63 o 
 -11   7   3     1323.13     1229.53     38.22 o 
 -10   7   3       16.59       11.19     10.61 o 
  -9   7   3     1063.94      958.50     44.56 o 
  -8   7   3        2.30       12.66      7.91 o 
  -7   7   3     1791.81     1745.03     42.74 o 
  -6   7   3       37.01       38.94      8.41 o 
  -5   7   3      870.28      752.19     21.36 o 
  -4   7   3      620.33      613.28     15.47 o 
  -3   7   3      134.28       84.01      8.71 o 
  -2   7   3      770.27      804.00     18.66 o 
  -1   7   3     1608.80     1399.46     26.26 o 
   0   7   3     1391.72     1419.80     26.68 o 
   1   7   3      168.91      149.75      9.74 o 
   2   7   3     4060.86     4200.59     59.64 o 
   3   7   3     3779.86     3606.84     53.13 o 
   4   7   3      145.23      129.28      9.38 o 
   5   7   3     2237.60     2116.84     36.45 o 
   6   7   3        0.42        9.82      6.84 o 
   7   7   3     2063.87     2074.09     37.04 o 
   8   7   3      292.96      282.09     18.96 o 
   9   7   3      800.98      827.70     30.68 o 
  10   7   3       29.05       28.11     11.95 o 
  11   7   3     1254.94     1231.97     33.80 o 
  12   7   3      961.30      952.84     35.09 o 
  13   7   3      214.27      200.93     23.29 o 
  14   7   3      151.45      160.15     23.15 o 
  15   7   3      139.24      179.54     40.09 o 
  16   7   3      155.36      159.30     35.04 o 
 -17   8   3       28.96       11.60     19.51 o 
 -16   8   3      153.32      148.10     25.58 o 
 -15   8   3      125.80      115.94     22.53 o 
 -14   8   3       75.25       36.51     15.47 o 
 -13   8   3      186.72      243.64     35.51 o 
 -12   8   3      696.64      653.58     32.16 o 
 -11   8   3        7.43      -15.18     10.26 o 
 -10   8   3       21.54        6.07     10.70 o 
  -9   8   3      236.95      212.41     18.59 o 
  -8   8   3       11.35       -2.35      8.01 o 
  -7   8   3      333.78      314.75     17.42 o 
  -6   8   3       55.46       43.13     10.88 o 
  -5   8   3      778.72      861.62     24.28 o 
  -4   8   3      316.68      276.25     15.39 o 
  -3   8   3       14.07        1.14      5.49 o 
  -2   8   3      112.50       95.46      8.40 o 
  -1   8   3     1202.67     1276.83     26.13 o 
   0   8   3        0.05       -1.01      5.86 o 
   1   8   3      793.22      807.65     20.65 o 
   2   8   3       37.53       49.43      7.91 o 
   3   8   3       73.58       74.62      8.90 o 
   4   8   3      492.16      466.32     17.40 o 
   5   8   3       39.55       61.43      9.06 o 
   6   8   3      361.93      431.80     23.35 o 
   7   8   3       36.04       48.49     10.01 o 
   8   8   3       83.38       84.95     12.65 o 
   9   8   3       82.96       82.23     12.97 o 
  10   8   3       14.16       19.38     10.98 o 
  11   8   3       91.11      103.52     16.47 o 
  12   8   3      536.74      550.98     62.47 o 
  13   8   3        4.84        6.23     15.17 o 
  14   8   3       29.74       20.04     16.84 o 
  15   8   3      170.37      191.63     26.36 o 
  16   8   3       82.11       76.40     22.22 o 
 -16   9   3      197.40      235.66     29.60 o 
 -15   9   3      726.20      762.23     46.34 o 
 -14   9   3       21.10       20.64     17.02 o 
 -13   9   3      122.00      108.10     17.72 o 
 -12   9   3        0.10      -16.37     10.92 o 
 -11   9   3      480.78      514.77     28.95 o 
 -10   9   3        0.61      -15.67     10.44 o 
  -9   9   3      966.59     1001.36     34.74 o 
  -8   9   3       14.03       16.36     11.38 o 
  -7   9   3     2688.67     2575.08     50.33 o 
  -6   9   3      299.10      278.63     17.20 o 
  -5   9   3     1104.84     1107.97     33.70 o 
  -4   9   3        3.98       15.59      9.62 o 
  -3   9   3     2355.78     2363.21     40.08 o 
  -2   9   3       19.79       13.29      6.86 o 
  -1   9   3     5957.29     5911.64     81.89 o 
   0   9   3     2971.06     3092.82     49.36 o 
   1   9   3     1242.87     1265.09     33.78 o 
   2   9   3       19.47       12.62      7.64 o 
   3   9   3     5478.64     5359.22     76.47 o 
   4   9   3      265.58      297.40     16.82 o 
   5   9   3     3788.67     3895.57     74.45 o 
   6   9   3      445.71      442.97     19.34 o 
   7   9   3     3697.62     3665.22     58.93 o 
   8   9   3      618.79      623.94     25.89 o 
   9   9   3     1119.70     1146.09     35.55 o 
  10   9   3      217.81      237.45     21.00 o 
  11   9   3      374.96      398.85     34.12 o 
  12   9   3        1.28       -2.29     13.11 o 
  13   9   3      324.46      362.71     26.92 o 
  14   9   3       18.44        8.43     19.35 o 
  15   9   3      503.42      561.06     47.45 o 
 -15  10   3       71.40       52.70     21.37 o 
 -14  10   3        0.08       22.37     40.58 o 
 -13  10   3       88.46       85.34     23.09 o 
 -12  10   3        3.62        4.53     12.86 o 
 -11  10   3      203.62      215.57     21.38 o 
 -10  10   3      305.24      319.40     24.06 o 
  -9  10   3       13.29       -5.84     10.74 o 
  -8  10   3      134.02      149.76     23.99 o 
  -7  10   3       65.22       73.40     12.12 o 
  -6  10   3       84.27       56.08     13.45 o 
  -5  10   3        1.18       12.21      9.29 o 
  -4  10   3       10.92      -11.56      8.17 o 
  -3  10   3       50.84       37.02     10.06 o 
  -2  10   3       40.48       43.24      9.38 o 
  -1  10   3      200.39      206.73     14.45 o 
   0  10   3       87.73       67.97     10.57 o 
   1  10   3      591.87      588.20     22.25 o 
   2  10   3        9.49       15.72      8.96 o 
   3  10   3        5.43        6.65      8.99 o 
   4  10   3      357.27      339.04     17.45 o 
   5  10   3      630.25      656.55     22.52 o 
   6  10   3      656.59      693.20     23.55 o 
   7  10   3       51.91       50.77     11.77 o 
   8  10   3       19.51       23.62     13.42 o 
   9  10   3       14.11       14.45     12.83 o 
  10  10   3        2.84       -2.18     14.72 o 
  11  10   3       30.37       23.69     14.63 o 
  12  10   3      398.62      355.45     27.21 o 
  13  10   3       87.22       83.11     18.11 o 
  14  10   3      306.47      260.63     42.36 o 
  15  10   3       11.16       48.18     37.69 o 
 -15  11   3      834.10      729.72     88.50 o 
 -14  11   3       44.15       44.49     25.00 o 
 -13  11   3      647.76      664.54     36.82 o 
 -12  11   3       68.82       54.01     16.83 o 
 -11  11   3      410.46      481.86     30.79 o 
 -10  11   3      117.13      114.82     18.08 o 
  -9  11   3      241.32      277.55     23.39 o 
  -8  11   3      147.82      141.93     17.85 o 
  -7  11   3      330.06      394.36     22.40 o 
  -6  11   3      641.91      613.92     25.99 o 
  -5  11   3      481.82      496.44     23.96 o 
  -4  11   3      179.02      163.06     15.16 o 
  -3  11   3      570.40      496.20     25.56 o 
  -2  11   3        5.04       -6.96      8.79 o 
  -1  11   3     2940.38     2798.91     48.86 o 
   0  11   3     1338.68     1273.11     30.50 o 
   1  11   3     5956.86     5992.76     86.97 o 
   2  11   3      113.70      106.16     12.12 o 
   3  11   3     5940.02     5756.87     84.67 o 
   4  11   3      292.01      277.49     18.83 o 
   5  11   3     1916.33     1953.25     39.87 o 
   6  11   3      264.21      267.55     22.55 o 
   7  11   3      610.56      625.68     31.39 o 
   8  11   3       44.63       35.47     14.16 o 
   9  11   3       80.64       63.77     15.78 o 
  10  11   3      560.49      509.66     55.17 o 
  11  11   3      292.19      306.90     25.96 o 
  12  11   3        3.15        1.97     15.12 o 
  13  11   3        5.41        1.19     16.00 o 
  14  11   3      115.34       99.40     21.41 o 
 -14  12   3        0.13      -22.19     14.80 o 
 -13  12   3      271.06      235.13     38.15 o 
 -12  12   3       83.67       84.00     18.82 o 
 -11  12   3        0.31       16.24     15.04 o 
 -10  12   3       84.42       80.50     17.76 o 
  -9  12   3      549.62      571.18     39.47 o 
  -8  12   3      120.32      121.54     18.16 o 
  -7  12   3      334.85      335.50     24.71 o 
  -6  12   3       49.97       56.88     13.67 o 
  -5  12   3      168.68      168.41     16.30 o 
  -4  12   3      137.74      127.03     14.76 o 
  -3  12   3      227.97      239.76     17.97 o 
  -2  12   3        0.06        3.72      9.45 o 
  -1  12   3      796.69      771.07     27.96 o 
   0  12   3        7.93       -9.11      7.91 o 
   1  12   3      504.59      469.09     20.90 o 
   2  12   3      153.03      154.23     13.99 o 
   3  12   3      720.91      736.58     25.05 o 
   4  12   3        0.53        2.89      8.81 o 
   5  12   3       73.05       56.41     14.51 o 
   6  12   3      224.08      224.73     22.10 o 
   7  12   3        0.36        6.46     12.94 o 
   8  12   3       18.15       26.65     14.81 o 
   9  12   3        0.26       -4.16     13.39 o 
  10  12   3       73.14       62.09     17.37 o 
  11  12   3       90.05       63.92     17.84 o 
  12  12   3       73.50       56.33     19.00 o 
  13  12   3      108.69       76.40     20.69 o 
 -12  13   3      830.34      918.05     43.62 o 
 -11  13   3      139.40      111.09     20.54 o 
 -10  13   3      863.39      951.67     42.20 o 
  -9  13   3      207.68      194.25     22.30 o 
  -8  13   3     1119.50     1166.58     42.12 o 
  -7  13   3     1062.10     1044.81     39.31 o 
  -6  13   3     1557.12     1615.86     42.72 o 
  -5  13   3      768.70      714.86     29.61 o 
  -4  13   3     1706.70     1657.24     42.39 o 
  -3  13   3      345.17      343.84     24.19 o 
  -2  13   3      443.65      451.57     24.30 o 
  -1  13   3      636.70      605.59     27.62 o 
   0  13   3      355.84      390.17     22.80 o 
   1  13   3      345.79      354.29     19.66 o 
   2  13   3       18.00       47.33     11.28 o 
   3  13   3     1057.10     1080.26     30.52 o 
   4  13   3       33.15       20.23     11.98 o 
   5  13   3     1267.58     1311.66     37.94 o 
   6  13   3     1056.15     1080.48     45.59 o 
   7  13   3     1475.11     1435.89     61.65 o 
   8  13   3      369.28      399.92     28.63 o 
   9  13   3      969.26      947.74     40.05 o 
  10  13   3     1671.50     1810.75     84.18 o 
  11  13   3      263.34      251.05     41.96 o 
  12  13   3     1636.36     1746.64     56.83 o 
 -11  14   3       76.59       66.35     19.46 o 
 -10  14   3      184.02      212.53     24.94 o 
  -9  14   3        0.48       -3.25     14.77 o 
  -8  14   3       15.83        0.72     14.74 o 
  -7  14   3        2.38       -8.08     13.69 o 
  -6  14   3       11.36        0.11     11.92 o 
  -5  14   3       12.68      -15.35     10.83 o 
  -4  14   3      818.03      792.98     37.55 o 
  -3  14   3       29.85       14.24     20.07 o 
  -2  14   3      273.73      255.95     20.51 o 
  -1  14   3      153.35      184.66     18.01 o 
   0  14   3       28.64       20.57     12.14 o 
   1  14   3       31.38       40.43     12.90 o 
   2  14   3      272.24      286.37     19.40 o 
   3  14   3       90.73       88.97     15.41 o 
   4  14   3      178.79      173.87     18.08 o 
   5  14   3       47.46       51.06     13.99 o 
   6  14   3      152.23      129.97     19.67 o 
   7  14   3        1.80        6.36     14.49 o 
   8  14   3      225.81      189.26     22.67 o 
   9  14   3       13.84       12.81     16.19 o 
  10  14   3       12.23       -3.03     17.06 o 
 -10  15   3      506.61      442.56     33.33 o 
  -9  15   3      408.84      408.28     31.80 o 
  -8  15   3      499.29      496.42     33.44 o 
  -7  15   3      488.95      486.34     32.32 o 
  -6  15   3     1130.58     1286.96     66.62 o 
  -5  15   3      834.86      871.31     36.27 o 
  -4  15   3     1029.74     1081.93     45.53 o 
  -3  15   3       20.40       20.89     17.75 o 
  -2  15   3     1127.13     1253.65     38.90 o 
  -1  15   3       44.81       33.54     13.67 o 
   0  15   3     1661.83     1687.24     45.46 o 
   1  15   3      852.29      804.61     32.04 o 
   2  15   3      251.23      236.50     23.47 o 
   3  15   3      146.30      163.39     20.80 o 
   4  15   3      546.91      513.79     48.73 o 
   5  15   3        5.71       -3.76     12.80 o 
   6  15   3      626.86      582.05     44.39 o 
   7  15   3        1.67        2.26     15.73 o 
   8  15   3       92.04       97.04     20.13 o 
   9  15   3      300.83      282.13     28.24 o 
  -7  16   3        3.45       -2.37     19.32 o 
  -6  16   3       27.47        5.01     15.57 o 
  -5  16   3        0.18       -3.13     13.68 o 
  -4  16   3      100.70       80.22     16.77 o 
  -3  16   3      109.41      115.29     18.02 o 
  -2  16   3        0.01        4.81     13.06 o 
  -1  16   3      338.42      323.55     24.66 o 
   0  16   3       23.75       51.05     17.05 o 
   1  16   3        0.09      -20.56     13.71 o 
   2  16   3        1.20      -20.93     13.95 o 
   3  16   3       30.12       17.15     16.21 o 
   4  16   3       87.56       49.69     17.77 o 
   5  16   3       38.77       56.18     18.60 o 
   6  16   3      600.34      515.07     34.22 o 
   7  16   3       40.37       38.44     18.75 o 
  -4  17   3      903.73      928.94     58.57 o 
  -3  17   3       22.95        9.94     14.34 o 
  -2  17   3      933.32      932.73     71.08 o 
  -1  17   3        0.68       -5.80     16.15 o 
   0  17   3      247.92      270.17     31.06 o 
   1  17   3       25.62       -3.36     16.23 o 
   2  17   3      292.38      350.80     31.89 o 
   3  17   3       53.19       28.89     21.24 o 
 -18   0   4      684.44      698.19     76.34 o 
 -16   0   4      914.68      872.81     73.21 o 
 -14   0   4     1755.90     1496.47    183.25 o 
 -12   0   4      111.39       83.40     32.93 o 
 -10   0   4     2832.65     2621.52     69.65 o 
  -8   0   4     2198.17     2034.20     55.68 o 
  -6   0   4      926.81     1108.32     50.11 o 
  -4   0   4     6939.19     6516.10    139.72 o 
  -2   0   4      545.29      636.45     73.62 o 
   0   0   4     8764.01     9207.81    154.85 o 
   2   0   4    10423.16    10387.89    175.00 o 
   4   0   4     6469.44     6921.47    148.77 o 
   6   0   4     5204.44     5446.28    146.24 o 
   8   0   4      977.49     1125.66     32.34 o 
  10   0   4       23.22       33.09     11.45 o 
  12   0   4       40.05       42.22     19.02 o 
  14   0   4      349.93      391.20     36.57 o 
  16   0   4       51.02       54.18     23.40 o 
  18   0   4      293.89      212.72     48.84 o 
 -19   1   4       22.34       52.43     26.74 o 
 -18   1   4        0.35      -21.25     21.34 o 
 -17   1   4       21.24       18.83     35.72 o 
 -16   1   4      709.26      695.77     39.88 o 
 -15   1   4       47.72       60.78     17.76 o 
 -14   1   4     2068.38     2109.60     72.53 o 
 -13   1   4        0.91      -11.90     10.02 o 
 -12   1   4      716.05      666.79     50.35 o 
 -11   1   4       10.58       19.24     11.71 o 
 -10   1   4      382.55      341.35     13.10 o 
  -9   1   4      216.14      267.35     11.40 o 
  -8   1   4      541.28      420.76     13.08 o 
  -7   1   4     1966.34     2019.46     31.70 o 
  -6   1   4     3250.76     3286.40     49.10 o 
  -5   1   4      309.50      322.61     10.78 o 
  -4   1   4     7652.38     7406.08     91.56 o 
  -3   1   4      702.79      662.76     13.75 o 
  -2   1   4     8988.25     8707.13    130.87 o 
  -1   1   4        6.87        4.25      3.84 o 
   0   1   4     4579.83     4750.80     72.70 o 
   1   1   4        4.03        5.68      3.94 o 
   2   1   4    16567.47    16741.61    217.28 o 
   3   1   4     1647.17     1774.87     25.98 o 
   4   1   4     1994.89     1886.82     35.42 o 
   5   1   4      908.06      984.75     20.50 o 
   6   1   4     6215.00     6205.24    141.32 o 
   7   1   4     1413.15     1493.56     26.41 o 
   8   1   4     1580.87     1496.56     27.20 o 
   9   1   4     1114.74     1112.16     23.48 o 
  10   1   4        9.10       10.92      9.04 o 
  11   1   4     1117.17     1049.28     33.41 o 
  12   1   4      457.69      457.52     36.01 o 
  13   1   4      101.10      112.34     16.16 o 
  14   1   4     1012.40     1067.50     42.16 o 
  15   1   4       62.43       63.14     15.86 o 
  16   1   4      842.80      802.51     72.67 o 
  17   1   4       61.17       86.86     18.48 o 
  18   1   4      901.21      891.55    114.36 o 
 -19   2   4        8.45       26.58     25.45 o 
 -18   2   4      629.95      734.16     85.47 o 
 -17   2   4        0.89      -12.11     15.51 o 
 -16   2   4      423.29      427.19     32.72 o 
 -15   2   4      133.64      152.28     21.77 o 
 -14   2   4      496.48      473.05     31.48 o 
 -13   2   4      792.86      728.86     34.49 o 
 -12   2   4       89.38       82.64     13.55 o 
 -11   2   4       97.75       90.61     10.87 o 
 -10   2   4      317.39      306.83     15.51 o 
  -9   2   4     1201.09     1207.54     23.45 o 
  -8   2   4     3130.42     2984.82     43.86 o 
  -7   2   4     1270.85     1276.69     22.97 o 
  -6   2   4       16.48        4.57      3.99 o 
  -5   2   4     1626.04     1634.65     25.85 o 
  -4   2   4     6655.80     6661.87    115.11 o 
  -3   2   4     1310.95     1233.12     20.19 o 
  -2   2   4    13472.51    13072.70    170.51 o 
  -1   2   4     1236.32     1117.78     20.33 o 
   0   2   4     4785.84     4892.57     61.45 o 
   1   2   4      569.44      630.67     13.52 o 
   2   2   4    15058.07    15195.20    179.92 o 
   3   2   4     1587.17     1708.88     25.83 o 
   4   2   4      854.10      881.71     16.90 o 
   5   2   4        1.98       14.38      4.59 o 
   6   2   4     2363.21     2637.84     42.99 o 
   7   2   4      951.61     1005.94     22.88 o 
   8   2   4     1436.04     1315.79     25.33 o 
   9   2   4     1319.53     1334.61     26.30 o 
  10   2   4       23.52       29.71      9.80 o 
  11   2   4      683.75      720.49     23.94 o 
  12   2   4        4.99       -4.60     11.15 o 
  13   2   4      410.51      380.02     38.89 o 
  14   2   4      572.53      559.12     46.10 o 
  15   2   4       36.03       55.14     15.31 o 
  16   2   4      198.00      213.32     22.65 o 
  17   2   4       50.93       34.47     16.65 o 
  18   2   4      433.00      345.71     59.45 o 
 -18   3   4       90.15       99.08     22.06 o 
 -17   3   4        6.51       -6.09     16.83 o 
 -16   3   4      156.39      170.65     23.87 o 
 -15   3   4      120.47       99.55     19.96 o 
 -14   3   4      676.02      687.93     37.02 o 
 -13   3   4       53.32       30.98     14.37 o 
 -12   3   4      594.80      546.47     25.49 o 
 -11   3   4       17.62        9.98      8.58 o 
 -10   3   4     1377.73     1309.26     30.06 o 
  -9   3   4      996.40      989.94     20.83 o 
  -8   3   4     1759.80     1682.79     28.62 o 
  -7   3   4      553.20      606.86     25.14 o 
  -6   3   4     3481.29     3597.38     49.41 o 
  -5   3   4      426.19      522.58     16.61 o 
  -4   3   4     4894.89     4894.45     70.26 o 
  -3   3   4       57.08       85.30      5.73 o 
  -2   3   4     3253.25     3099.54     41.95 o 
  -1   3   4      648.50      674.59     22.55 o 
   0   3   4       56.75       54.23      5.05 o 
   1   3   4     2892.43     2898.14     47.90 o 
   2   3   4      318.38      274.80     11.51 o 
   3   3   4      681.51      682.52     16.12 o 
   4   3   4      425.97      464.50     13.53 o 
   5   3   4      149.98      121.76      7.67 o 
   6   3   4     2233.14     2258.79     35.07 o 
   7   3   4      315.40      352.51     12.79 o 
   8   3   4     2452.81     2388.37     46.64 o 
   9   3   4      695.50      691.86     23.16 o 
  10   3   4     1594.43     1666.24     41.04 o 
  11   3   4      929.58      955.95     28.00 o 
  12   3   4     1790.39     1782.80     46.01 o 
  13   3   4      385.75      405.98     45.52 o 
  14   3   4      859.69      964.77     38.32 o 
  15   3   4       18.95       23.36     14.58 o 
  16   3   4       78.27       61.23     16.98 o 
  17   3   4      183.74      204.77     27.37 o 
 -18   4   4        1.15        8.46     18.93 o 
 -17   4   4        0.19       -5.69     17.10 o 
 -16   4   4      116.34       80.79     19.63 o 
 -15   4   4      256.43      233.06     25.76 o 
 -14   4   4      850.89      843.98     40.16 o 
 -13   4   4     1711.45     1575.42     52.17 o 
 -12   4   4      106.35      123.61     15.12 o 
 -11   4   4      317.07      294.49     19.76 o 
 -10   4   4     1527.97     1453.51     38.22 o 
  -9   4   4     2755.07     2713.04     41.84 o 
  -8   4   4     1840.57     1822.90     32.57 o 
  -7   4   4     1876.69     1796.56     33.80 o 
  -6   4   4        0.13        0.21      5.15 o 
  -5   4   4     1294.10     1181.19     24.72 o 
  -4   4   4     2935.52     2835.25     45.54 o 
  -3   4   4      107.38      122.90      8.77 o 
  -2   4   4      367.66      434.35     11.43 o 
  -1   4   4     1302.78     1281.48     21.86 o 
   0   4   4     2167.20     2197.40     32.65 o 
   1   4   4     2182.38     2183.31     32.73 o 
   2   4   4      677.29      715.17     15.77 o 
   3   4   4      164.34      122.01      7.62 o 
   4   4   4      785.86      803.05     17.41 o 
   5   4   4       48.33       35.69      5.99 o 
   6   4   4     2808.95     3080.35     45.35 o 
   7   4   4      392.32      401.23     13.91 o 
   8   4   4      176.70      145.73      9.64 o 
   9   4   4      923.50      985.88     29.65 o 
  10   4   4      486.36      459.95     23.74 o 
  11   4   4      364.62      420.07     20.46 o 
  12   4   4      278.32      327.15     23.84 o 
  13   4   4      266.14      233.21     21.84 o 
  14   4   4      610.84      608.87     35.87 o 
  15   4   4       53.83       71.59     16.54 o 
  16   4   4        3.66       10.42     16.98 o 
  17   4   4       49.38       34.21     26.06 o 
 -18   5   4       14.77       20.42     20.24 o 
 -17   5   4      561.21      576.48     40.58 o 
 -16   5   4      627.84      567.44     38.55 o 
 -15   5   4       14.08       11.09     15.83 o 
 -14   5   4      353.18      328.28     28.99 o 
 -13   5   4      484.49      434.99     25.64 o 
 -12   5   4       73.32       61.66     13.32 o 
 -11   5   4        3.11       -5.87     10.07 o 
 -10   5   4      384.74      403.54     25.75 o 
  -9   5   4      318.22      328.01     15.23 o 
  -8   5   4     1939.04     1832.37     35.75 o 
  -7   5   4      982.45      956.86     23.53 o 
  -6   5   4      661.43      690.38     19.27 o 
  -5   5   4       41.90       59.41      7.65 o 
  -4   5   4     1857.44     1752.59     32.67 o 
  -3   5   4     2483.46     2460.54     41.32 o 
  -2   5   4     1809.61     1877.10     41.15 o 
  -1   5   4     1631.97     1573.75     26.39 o 
   0   5   4      793.00      790.66     17.45 o 
   1   5   4    13471.56    13678.38    166.09 o 
   2   5   4     1966.02     1955.00     31.60 o 
   3   5   4     1397.24     1294.10     24.17 o 
   4   5   4     1738.95     1772.24     33.44 o 
   5   5   4     2800.89     2731.31     45.37 o 
   6   5   4     4414.02     4655.31     64.46 o 
   7   5   4     1107.31     1159.39     24.22 o 
   8   5   4      798.37      786.62     19.99 o 
   9   5   4      546.98      554.83     22.43 o 
  10   5   4       19.15        8.13      9.85 o 
  11   5   4     1187.97     1168.46     41.15 o 
  12   5   4      313.52      294.15     18.96 o 
  13   5   4       16.67       40.76     14.11 o 
  14   5   4      614.29      732.13     33.43 o 
  15   5   4      251.09      289.20     27.60 o 
  16   5   4        9.77       31.53     18.28 o 
  17   5   4       88.75       60.57     27.65 o 
 -18   6   4        1.48      -17.23     18.24 o 
 -17   6   4      125.86      124.35     24.38 o 
 -16   6   4       68.61       95.89     21.79 o 
 -15   6   4      506.51      576.89     38.70 o 
 -14   6   4      133.31      124.44     35.88 o 
 -13   6   4     2339.62     2364.89     57.51 o 
 -12   6   4      121.01      114.47     16.01 o 
 -11   6   4       51.25       50.62     14.14 o 
 -10   6   4      117.51      139.71     15.42 o 
  -9   6   4      512.37      515.97     28.24 o 
  -8   6   4      975.67     1006.64     26.70 o 
  -7   6   4      288.27      276.94     14.58 o 
  -6   6   4       29.76       35.21      8.55 o 
  -5   6   4     1107.94     1059.76     25.06 o 
  -4   6   4       73.75       77.87      8.64 o 
  -3   6   4     2196.95     2125.27     40.92 o 
  -2   6   4      614.47      621.39     15.64 o 
  -1   6   4     2206.71     2074.10     33.47 o 
   0   6   4      197.72      195.38     10.08 o 
   1   6   4      354.29      447.43     14.30 o 
   2   6   4      300.51      290.73     12.31 o 
   3   6   4      961.14     1041.34     22.24 o 
   4   6   4      182.11      206.65     12.45 o 
   5   6   4       67.98       84.27      9.09 o 
   6   6   4        1.91        6.02      6.53 o 
   7   6   4      388.52      404.77     16.97 o 
   8   6   4     1405.57     1490.91     36.50 o 
   9   6   4     1210.53     1226.50     31.28 o 
  10   6   4       35.25       30.50     11.86 o 
  11   6   4      468.95      507.01     26.90 o 
  12   6   4       94.54      113.63     15.95 o 
  13   6   4      671.70      619.05     46.30 o 
  14   6   4      443.43      392.62     30.97 o 
  15   6   4      108.72       97.72     21.10 o 
  16   6   4       48.79       36.21     32.20 o 
 -17   7   4       17.87       16.52     18.95 o 
 -16   7   4      805.87      830.51     47.74 o 
 -15   7   4        0.80      -14.76     14.73 o 
 -14   7   4      425.89      466.32     89.91 o 
 -13   7   4      252.02      274.45     22.44 o 
 -12   7   4      251.17      243.48     41.67 o 
 -11   7   4       83.24      117.07     28.05 o 
 -10   7   4     1306.59     1248.57     37.83 o 
  -9   7   4     1005.26     1028.01     33.65 o 
  -8   7   4      891.76      816.30     24.00 o 
  -7   7   4      955.81      948.72     27.44 o 
  -6   7   4        1.37        1.38      6.95 o 
  -5   7   4       24.96       31.81      7.71 o 
  -4   7   4       29.87        6.27      6.61 o 
  -3   7   4       69.92      104.39      7.82 o 
  -2   7   4     1076.27     1097.16     22.71 o 
  -1   7   4      354.21      460.89     15.19 o 
   0   7   4     1025.61     1014.18     22.18 o 
   1   7   4     5109.43     5241.35     71.97 o 
   2   7   4       39.12       30.15      7.11 o 
   3   7   4      229.39      186.12     11.30 o 
   4   7   4       71.52       80.36      8.73 o 
   5   7   4       99.51       91.21      9.50 o 
   6   7   4        6.23        0.97      7.11 o 
   7   7   4      201.41      202.70     12.66 o 
   8   7   4        2.91       -1.45      9.46 o 
   9   7   4     1171.76     1084.51     41.75 o 
  10   7   4       70.21       65.20     15.95 o 
  11   7   4     1064.17     1052.14     31.49 o 
  12   7   4       76.85       71.24     14.89 o 
  13   7   4      138.45      141.53     25.47 o 
  14   7   4        0.35       10.73     16.64 o 
  15   7   4      175.95      192.21     25.46 o 
  16   7   4      694.17      678.90    197.70 o 
 -17   8   4      132.98      132.89     26.21 o 
 -16   8   4       53.51       53.39     21.22 o 
 -15   8   4       46.45       35.35     18.74 o 
 -14   8   4      121.15      124.03     19.08 o 
 -13   8   4      749.87      695.87     38.42 o 
 -12   8   4      210.58      226.40     21.27 o 
 -11   8   4      554.03      545.20     29.29 o 
 -10   8   4       46.36       40.64     12.82 o 
  -9   8   4     2811.49     2814.84     74.28 o 
  -8   8   4        8.46        8.05      8.61 o 
  -7   8   4     1584.06     1600.71     44.88 o 
  -6   8   4       72.06       34.33     11.34 o 
  -5   8   4      617.35      589.13     20.80 o 
  -4   8   4       33.87       49.69     10.19 o 
  -3   8   4       16.96       22.16      6.40 o 
  -2   8   4      431.28      357.36     17.20 o 
  -1   8   4      642.12      614.50     17.96 o 
   0   8   4        1.14        3.56      6.34 o 
   1   8   4      878.40      827.32     21.26 o 
   2   8   4     1419.81     1352.17     28.00 o 
   3   8   4     1574.78     1608.65     31.53 o 
   4   8   4     1209.39     1298.69     33.02 o 
   5   8   4     1142.76     1150.75     29.74 o 
   6   8   4      355.80      355.21     16.51 o 
   7   8   4      314.00      327.81     16.24 o 
   8   8   4      227.53      229.59     16.69 o 
   9   8   4      917.65      945.51     32.99 o 
  10   8   4      445.99      476.79     24.12 o 
  11   8   4      256.96      281.75     20.10 o 
  12   8   4      834.18      838.05     34.80 o 
  13   8   4       92.71       86.05     23.60 o 
  14   8   4      521.93      554.45     87.20 o 
  15   8   4        0.56      -17.29     15.57 o 
  16   8   4       24.65       14.99     24.36 o 
 -16   9   4      438.74      481.55     56.30 o 
 -15   9   4       20.14       -3.08     16.98 o 
 -14   9   4       72.89       50.85     18.50 o 
 -13   9   4      837.67      723.52     43.20 o 
 -12   9   4      265.11      244.40     22.39 o 
 -11   9   4       11.61        9.00     12.32 o 
 -10   9   4      275.06      252.37     21.35 o 
  -9   9   4       25.76       21.02     12.12 o 
  -8   9   4     1313.28     1297.24     33.72 o 
  -7   9   4      252.01      275.41     20.29 o 
  -6   9   4      168.11      189.82     14.72 o 
  -5   9   4      390.37      372.82     19.05 o 
  -4   9   4      113.97      112.74     11.94 o 
  -3   9   4      866.02      918.12     31.00 o 
  -2   9   4       16.29        7.32      7.02 o 
  -1   9   4       26.63       21.03      7.73 o 
   0   9   4       39.17       32.30      8.32 o 
   1   9   4     4970.16     4987.67     71.92 o 
   2   9   4        9.64       14.30      7.90 o 
   3   9   4      319.10      336.05     17.25 o 
   4   9   4      340.85      342.52     17.87 o 
   5   9   4      514.75      465.59     21.40 o 
   6   9   4      644.21      642.57     22.25 o 
   7   9   4      178.86      202.04     15.63 o 
   8   9   4       44.33       45.65     13.35 o 
   9   9   4      300.32      379.40     22.02 o 
  10   9   4       60.35       87.67     16.28 o 
  11   9   4      746.77      847.28     56.89 o 
  12   9   4       90.48       83.87     16.85 o 
  13   9   4        0.30       -5.47     13.63 o 
  14   9   4      353.51      359.98     71.51 o 
  15   9   4      592.76      740.88     81.28 o 
 -15  10   4       31.57       44.85     20.51 o 
 -14  10   4       32.81       40.84     26.20 o 
 -13  10   4      694.42      724.55     37.63 o 
 -12  10   4       21.96       21.75     18.36 o 
 -11  10   4        5.49      -16.38     12.03 o 
 -10  10   4        1.73       -6.86     12.09 o 
  -9  10   4       43.16       33.53     13.48 o 
  -8  10   4      358.41      363.53     24.06 o 
  -7  10   4      134.00      175.02     15.56 o 
  -6  10   4       20.92       34.96     12.03 o 
  -5  10   4      133.70      127.19     14.95 o 
  -4  10   4      323.30      306.65     18.17 o 
  -3  10   4      110.45      106.61     12.68 o 
  -2  10   4      129.77      128.24     11.16 o 
  -1  10   4       24.25       30.06      8.66 o 
   0  10   4      524.77      525.56     23.80 o 
   1  10   4      533.29      561.60     20.68 o 
   2  10   4       16.40        8.64      8.50 o 
   3  10   4      396.24      427.25     20.47 o 
   4  10   4      127.60      130.55     12.53 o 
   5  10   4      423.80      428.34     22.90 o 
   6  10   4        2.91       16.30      9.77 o 
   7  10   4      187.80      149.83     16.98 o 
   8  10   4     1708.93     1738.61     42.74 o 
   9  10   4      247.17      253.48     22.81 o 
  10  10   4       10.77      -10.23     12.80 o 
  11  10   4        5.60       18.25     14.78 o 
  12  10   4       52.80       47.40     16.39 o 
  13  10   4       24.23       27.23     16.14 o 
  14  10   4        4.83       16.58     21.81 o 
 -14  11   4       32.80       29.02     17.46 o 
 -13  11   4      734.17      739.24     46.10 o 
 -12  11   4        3.11      -15.36     12.92 o 
 -11  11   4      226.79      208.47     22.16 o 
 -10  11   4       85.91       95.77     17.60 o 
  -9  11   4      333.96      313.77     24.41 o 
  -8  11   4      129.15      154.38     18.08 o 
  -7  11   4      497.36      467.14     27.58 o 
  -6  11   4       99.23      121.44     14.21 o 
  -5  11   4      700.64      734.60     26.64 o 
  -4  11   4        4.89        8.53     11.25 o 
  -3  11   4       24.36       20.98     11.45 o 
  -2  11   4      286.42      240.12     19.61 o 
  -1  11   4       14.92       17.66      9.63 o 
   0  11   4      554.70      588.79     21.91 o 
   1  11   4     1412.37     1431.34     46.67 o 
   2  11   4      137.46      124.21     16.21 o 
   3  11   4        5.68        1.22     11.17 o 
   4  11   4      208.72      196.77     16.07 o 
   5  11   4      271.43      280.14     17.10 o 
   6  11   4      896.51      915.10     31.78 o 
   7  11   4      175.06      218.47     18.63 o 
   8  11   4      227.78      245.67     22.50 o 
   9  11   4       51.27       51.59     15.69 o 
  10  11   4       37.24       44.52     21.34 o 
  11  11   4       15.95       18.86     15.50 o 
  12  11   4        0.03        1.08     15.29 o 
  13  11   4      331.27      375.41     29.76 o 
 -13  12   4      141.45      171.38     23.71 o 
 -12  12   4       64.50       54.25     17.98 o 
 -11  12   4      103.89      104.73     19.54 o 
 -10  12   4       28.08       21.59     14.90 o 
  -9  12   4       55.54       51.99     16.36 o 
  -8  12   4      431.80      414.81     27.87 o 
  -7  12   4       13.16       -8.82      9.58 o 
  -6  12   4      606.87      518.64     25.66 o 
  -5  12   4        6.59       -4.52     10.01 o 
  -4  12   4      368.30      351.24     29.13 o 
  -3  12   4       23.64       39.46     11.76 o 
  -2  12   4     1209.08     1125.59     33.40 o 
  -1  12   4      470.98      459.46     23.70 o 
   0  12   4      487.14      526.21     22.35 o 
   1  12   4       62.34       60.00     12.10 o 
   2  12   4      366.62      389.67     19.79 o 
   3  12   4      297.05      289.88     26.05 o 
   4  12   4        7.80        4.88      9.73 o 
   5  12   4        9.37        7.73      9.78 o 
   6  12   4      504.02      522.84     29.92 o 
   7  12   4      404.17      405.16     27.89 o 
   8  12   4      133.45      140.11     20.03 o 
   9  12   4        1.82        0.24     15.21 o 
  10  12   4      173.90      180.19     27.78 o 
  11  12   4        0.44      -20.83     13.89 o 
  12  12   4      152.25      177.15     23.19 o 
 -12  13   4        0.02      -12.39     15.99 o 
 -11  13   4       76.95       55.65     28.91 o 
 -10  13   4       92.15       98.72     19.72 o 
  -9  13   4       71.99       68.14     17.19 o 
  -8  13   4      738.09      670.35     35.56 o 
  -7  13   4        5.80        4.67     13.48 o 
  -6  13   4       44.45       36.92     13.19 o 
  -5  13   4      259.08      238.96     19.74 o 
  -4  13   4        0.22       17.24     11.31 o 
  -3  13   4       22.22       19.68     11.57 o 
  -2  13   4        1.86      -13.84     10.06 o 
  -1  13   4      472.55      443.89     24.49 o 
   0  13   4      227.58      225.56     23.47 o 
   1  13   4      196.92      188.33     17.58 o 
   2  13   4      243.75      240.37     17.18 o 
   3  13   4       49.28       45.63     11.82 o 
   4  13   4      164.91      172.62     15.66 o 
   5  13   4      377.71      385.27     23.33 o 
   6  13   4       21.72        4.33     14.09 o 
   7  13   4       74.64       61.78     17.08 o 
   8  13   4       15.00       -2.69     15.05 o 
   9  13   4       34.60       11.62     15.82 o 
  10  13   4      115.39      131.19     21.33 o 
  11  13   4       36.15       18.27     17.38 o 
 -11  14   4      428.17      440.69     32.86 o 
 -10  14   4        4.36       -3.63     16.03 o 
  -9  14   4      613.62      701.58     56.08 o 
  -8  14   4        4.41       11.94     15.47 o 
  -7  14   4       11.19       18.01     15.41 o 
  -6  14   4       29.54       28.22     13.21 o 
  -5  14   4      105.34      125.03     16.82 o 
  -4  14   4      148.18      133.04     17.04 o 
  -3  14   4      114.86       94.17     15.83 o 
  -2  14   4      483.59      487.74     26.76 o 
  -1  14   4       41.44       39.09     13.42 o 
   0  14   4       70.91       60.50     16.36 o 
   1  14   4      444.69      409.11     27.63 o 
   2  14   4        2.70        6.85     11.74 o 
   3  14   4      311.71      291.60     19.60 o 
   4  14   4      234.42      250.39     22.63 o 
   5  14   4       70.31       58.20     14.59 o 
   6  14   4      423.88      374.34     28.05 o 
   7  14   4        4.65        8.83     15.37 o 
   8  14   4       47.97       34.48     23.46 o 
   9  14   4        1.02      -13.78     15.79 o 
  10  14   4       80.78       71.92     20.22 o 
  -9  15   4       64.88       70.06     20.23 o 
  -8  15   4       34.33       19.12     17.36 o 
  -7  15   4      123.90      106.05     20.36 o 
  -6  15   4       50.21       51.26     17.43 o 
  -5  15   4      602.81      627.68     31.63 o 
  -4  15   4        0.25       -5.17     12.06 o 
  -3  15   4       15.98       -3.15     12.02 o 
  -2  15   4        2.80       -4.29     11.77 o 
  -1  15   4       36.01       49.46     14.66 o 
   0  15   4      115.23      117.91     17.11 o 
   1  15   4       47.72       50.15     14.66 o 
   2  15   4        9.65       12.15     14.75 o 
   3  15   4      289.26      254.19     24.17 o 
   4  15   4       49.13       51.14     19.78 o 
   5  15   4      130.77      125.22     20.71 o 
   6  15   4        4.72       -0.15     18.65 o 
   7  15   4       39.49       22.30     25.28 o 
   8  15   4       54.15       35.06     18.14 o 
  -7  16   4       98.78       95.18     21.45 o 
  -6  16   4        0.24      -21.79     14.53 o 
  -5  16   4      466.28      475.29     28.83 o 
  -4  16   4      101.22       71.39     16.49 o 
  -3  16   4      152.62      160.18     19.58 o 
  -2  16   4       11.63       24.17     16.38 o 
  -1  16   4       56.10       49.22     15.27 o 
   0  16   4       31.84       24.64     14.41 o 
   1  16   4       19.46       22.37     15.85 o 
   2  16   4      124.67      123.73     21.19 o 
   3  16   4       13.26       15.76     15.67 o 
   4  16   4      468.24      487.25     32.60 o 
   5  16   4        2.95        4.46     18.07 o 
   6  16   4      154.15      101.42     21.08 o 
  -3  17   4      221.44      208.36     22.68 o 
  -2  17   4       41.84       43.69     16.51 o 
  -1  17   4       77.23       85.14     20.61 o 
   0  17   4       20.40        9.66     35.18 o 
   1  17   4       17.63      -10.08     14.96 o 
   2  17   4      101.12       95.94     21.06 o 
 -19   0   5      110.98      186.44     48.55 o 
 -17   0   5       12.08       31.10     32.41 o 
 -15   0   5        7.16       -5.87     25.78 o 
 -13   0   5      296.25      353.23     47.91 o 
 -11   0   5       97.88       85.36     13.29 o 
  -9   0   5     1873.26     1849.08     54.37 o 
  -7   0   5     1926.13     1841.83     52.36 o 
  -5   0   5     1701.88     1753.99     48.33 o 
  -3   0   5      103.44       84.93     10.71 o 
  -1   0   5     5639.63     5606.53     98.79 o 
   1   0   5      265.20      282.25     17.05 o 
   3   0   5      147.96      149.63     10.16 o 
   5   0   5     1232.20     1290.58     39.54 o 
   7   0   5     2864.32     2962.90     80.26 o 
   9   0   5       72.29       78.68     13.14 o 
  11   0   5     2030.68     1853.07     72.81 o 
  13   0   5      713.76      633.85    144.41 o 
  15   0   5      386.74      387.23     52.87 o 
  17   0   5        3.30        1.79     29.28 o 
 -19   1   5     1507.78     1602.83     76.15 o 
 -18   1   5        2.54       12.28     23.56 o 
 -17   1   5      376.62      338.17     38.46 o 
 -16   1   5       97.07       52.40     23.44 o 
 -15   1   5      110.43       74.64     18.33 o 
 -14   1   5      854.71      835.82     45.39 o 
 -13   1   5      138.89      131.22     15.38 o 
 -12   1   5      276.11      254.44     21.95 o 
 -11   1   5      605.98      594.10     21.13 o 
 -10   1   5      261.34      303.80     13.12 o 
  -9   1   5       15.93       14.20      5.82 o 
  -8   1   5     2570.65     2826.43     42.54 o 
  -7   1   5      491.56      565.34     14.92 o 
  -6   1   5      369.82      399.48     12.47 o 
  -5   1   5    22552.71    23942.72    282.50 o 
  -4   1   5      329.12      368.36     11.41 o 
  -3   1   5       30.97       42.38      4.85 o 
  -2   1   5      975.74      999.45     20.09 o 
  -1   1   5     6173.53     6409.91     79.14 o 
   0   1   5     3028.67     3032.84     49.58 o 
   1   1   5      683.79      633.46     14.25 o 
   2   1   5      315.44      293.13     10.13 o 
   3   1   5     1519.39     1685.46     25.41 o 
   4   1   5     1582.94     1744.52     30.13 o 
   5   1   5      520.08      572.18     15.91 o 
   6   1   5     2061.17     2330.09     39.29 o 
   7   1   5     1022.46     1165.43     23.04 o 
   8   1   5       11.67       11.78      6.69 o 
   9   1   5      892.86      943.17     22.22 o 
  10   1   5      681.06      668.63     22.64 o 
  11   1   5      388.78      327.82     21.31 o 
  12   1   5      629.27      640.60     48.52 o 
  13   1   5      275.95      274.56     21.38 o 
  14   1   5      165.21      132.06     18.37 o 
  15   1   5       20.40       20.86     14.47 o 
  16   1   5      175.73      124.05     28.04 o 
  17   1   5      408.97      325.26     39.46 o 
 -18   2   5       25.07       42.50     48.35 o 
 -17   2   5       24.72       15.74     17.31 o 
 -16   2   5        6.21       37.26     16.95 o 
 -15   2   5      128.43      140.03     20.86 o 
 -14   2   5       17.34        9.79     13.77 o 
 -13   2   5      203.57      162.87     20.23 o 
 -12   2   5      142.10      136.70     13.00 o 
 -11   2   5     1674.74     1672.06     37.78 o 
 -10   2   5     1003.92     1015.54     22.54 o 
  -9   2   5     1467.37     1506.00     27.73 o 
  -8   2   5       13.60       27.74     17.93 o 
  -7   2   5      655.26      652.76     15.94 o 
  -6   2   5       10.52       17.45      4.60 o 
  -5   2   5      454.48      504.61     13.28 o 
  -4   2   5      229.09      245.60     10.24 o 
  -3   2   5     1224.82     1135.73     22.06 o 
  -2   2   5      654.31      662.78     15.34 o 
  -1   2   5      958.89      926.18     16.59 o 
   0   2   5     2845.10     2843.90     38.69 o 
   1   2   5     2215.62     2297.61     34.76 o 
   2   2   5     2378.73     2430.75     34.10 o 
   3   2   5      672.02      636.55     14.47 o 
   4   2   5     2286.32     2279.29     60.32 o 
   5   2   5      754.30      835.29     17.53 o 
   6   2   5     2506.27     2556.15     42.74 o 
   7   2   5      843.80      852.86     29.64 o 
   8   2   5       99.47       94.83      8.78 o 
   9   2   5     3867.14     3952.96     57.74 o 
  10   2   5      582.65      566.87     21.72 o 
  11   2   5     2588.08     2683.67     50.65 o 
  12   2   5       12.43       12.09     11.79 o 
  13   2   5       13.62       11.69     12.55 o 
  14   2   5       77.16       77.03     15.89 o 
  15   2   5       21.46       30.35     17.35 o 
  16   2   5        4.82        7.21     20.63 o 
  17   2   5      621.70      718.50     76.52 o 
 -18   3   5        0.34        2.27     18.35 o 
 -17   3   5      229.49      223.14     26.68 o 
 -16   3   5      163.46      185.08     24.03 o 
 -15   3   5      391.24      377.57     44.67 o 
 -14   3   5      119.75      159.32     20.95 o 
 -13   3   5      256.81      272.30     24.46 o 
 -12   3   5      644.90      616.57     32.56 o 
 -11   3   5     3408.39     3374.47     66.98 o 
 -10   3   5     1896.39     1849.61     37.37 o 
  -9   3   5     1010.10      969.87     27.98 o 
  -8   3   5        2.50        3.45      4.97 o 
  -7   3   5      154.25      173.00      8.89 o 
  -6   3   5      993.38     1030.11     21.33 o 
  -5   3   5    10320.89    10936.88    133.98 o 
  -4   3   5     2953.09     3063.03     42.95 o 
  -3   3   5     1022.19     1108.82     19.96 o 
  -2   3   5      131.81      182.05     12.59 o 
  -1   3   5      665.27      636.06     15.43 o 
   0   3   5      470.18      401.45     15.12 o 
   1   3   5       88.42       69.15      6.75 o 
   2   3   5     2821.91     2962.35     44.83 o 
   3   3   5     3044.90     3292.63     45.56 o 
   4   3   5      307.33      375.84     16.29 o 
   5   3   5      321.46      304.79     12.52 o 
   6   3   5       67.25       65.54      6.75 o 
   7   3   5        1.45        2.35      4.97 o 
   8   3   5      672.70      728.08     22.79 o 
   9   3   5      216.64      220.66     16.59 o 
  10   3   5     1419.90     1467.35     43.38 o 
  11   3   5      278.99      265.02     17.16 o 
  12   3   5      104.83      101.80     18.86 o 
  13   3   5       26.13       11.27     12.85 o 
  14   3   5      352.51      391.80     40.31 o 
  15   3   5      454.68      458.44     57.95 o 
  16   3   5      993.87     1167.31     49.89 o 
  17   3   5       62.02       88.66     27.56 o 
 -18   4   5      285.54      240.32     34.91 o 
 -17   4   5      155.61      150.02     27.67 o 
 -16   4   5       49.95       48.04     19.18 o 
 -15   4   5      298.60      324.05     28.96 o 
 -14   4   5        5.97        9.19     14.01 o 
 -13   4   5      109.11      114.18     22.07 o 
 -12   4   5       12.21       19.95     11.60 o 
 -11   4   5        0.26        8.43     10.19 o 
 -10   4   5     3324.07     3174.16     63.98 o 
  -9   4   5     1032.60     1069.67     26.22 o 
  -8   4   5      647.07      691.81     22.02 o 
  -7   4   5       73.29       79.64      8.59 o 
  -6   4   5        2.62       -5.68      5.91 o 
  -5   4   5      238.15      245.71     20.02 o 
  -4   4   5        3.47       -5.39      5.84 o 
  -3   4   5      494.40      472.32     12.12 o 
  -2   4   5        0.37       -6.22      4.14 o 
  -1   4   5     5605.45     5547.76     71.93 o 
   0   4   5     1865.15     1900.94     29.89 o 
   1   4   5       10.44       10.22      4.49 o 
   2   4   5      118.67      104.98     10.77 o 
   3   4   5      399.26      458.67     21.72 o 
   4   4   5        9.66        9.16      4.45 o 
   5   4   5       16.68       17.04      5.77 o 
   6   4   5      945.14      961.36     20.85 o 
   7   4   5      975.07     1035.97     22.50 o 
   8   4   5      570.76      602.85     17.60 o 
   9   4   5      117.12      154.80     14.88 o 
  10   4   5      394.29      395.46     23.63 o 
  11   4   5     1806.17     1771.94     39.61 o 
  12   4   5      287.04      326.00     22.18 o 
  13   4   5       11.38        0.06     12.47 o 
  14   4   5        0.97       23.35     13.86 o 
  15   4   5       11.40       41.81     18.89 o 
  16   4   5       49.17       55.26     20.79 o 
  17   4   5       82.76       87.48     41.20 o 
 -18   5   5       59.12       59.30     21.85 o 
 -17   5   5       54.11       47.04     19.84 o 
 -16   5   5       84.33      123.54     22.38 o 
 -15   5   5       95.41      109.07     20.99 o 
 -14   5   5      726.55      709.34     39.90 o 
 -13   5   5      108.80      100.11     15.70 o 
 -12   5   5        7.26        9.80     10.94 o 
 -11   5   5      521.45      543.33     27.11 o 
 -10   5   5       40.92       47.41     11.87 o 
  -9   5   5      152.55      169.97     13.74 o 
  -8   5   5     1271.06     1294.54     29.48 o 
  -7   5   5      207.93      268.10     17.38 o 
  -6   5   5        2.29       -0.80      5.79 o 
  -5   5   5     3838.58     3760.78     59.60 o 
  -4   5   5      614.39      688.78     26.41 o 
  -3   5   5      415.52      476.57     12.97 o 
  -2   5   5      255.77      263.96     10.56 o 
  -1   5   5     1190.03     1245.17     23.14 o 
   0   5   5     2452.55     2625.12     39.58 o 
   1   5   5        4.22       14.59      5.44 o 
   2   5   5      354.77      402.06     13.55 o 
   3   5   5       47.70       44.97      6.62 o 
   4   5   5        1.21        4.89      5.44 o 
   5   5   5      181.00      202.15     11.74 o 
   6   5   5      155.42      177.90     11.30 o 
   7   5   5      408.07      394.38     15.08 o 
   8   5   5       11.67       23.02     11.39 o 
   9   5   5      115.87      103.87     12.64 o 
  10   5   5        0.41        5.93     10.90 o 
  11   5   5      107.77      111.43     14.59 o 
  12   5   5       62.39       65.61     14.14 o 
  13   5   5      206.45      202.76     19.85 o 
  14   5   5       62.07       20.42     16.78 o 
  15   5   5      129.97       98.24     22.18 o 
  16   5   5      429.21      430.36     58.33 o 
 -17   6   5       67.52       48.23     20.90 o 
 -16   6   5      211.33      212.80     27.44 o 
 -15   6   5      539.89      549.06     37.97 o 
 -14   6   5        3.44       -3.37     13.95 o 
 -13   6   5       67.79       71.20     14.72 o 
 -12   6   5        0.33       -6.42     13.68 o 
 -11   6   5     1201.71     1149.75     36.25 o 
 -10   6   5      508.61      469.88     28.47 o 
  -9   6   5     1643.75     1543.28     40.73 o 
  -8   6   5       37.91       49.34      9.20 o 
  -7   6   5     2129.31     1992.85     39.15 o 
  -6   6   5        4.03        1.66      6.64 o 
  -5   6   5     1291.03     1121.39     26.43 o 
  -4   6   5      613.08      617.70     23.37 o 
  -3   6   5      873.31      868.89     18.69 o 
  -2   6   5     2188.34     2188.98     35.11 o 
  -1   6   5     1383.86     1324.36     30.78 o 
   0   6   5     6696.95     7271.33     94.42 o 
   1   6   5     3364.09     3295.99     48.62 o 
   2   6   5      731.37      667.12     17.75 o 
   3   6   5      442.65      408.68     14.92 o 
   4   6   5      200.61      192.38     11.13 o 
   5   6   5     1103.30     1106.88     24.34 o 
   6   6   5     1646.11     1666.89     31.59 o 
   7   6   5     4189.46     4403.02     69.68 o 
   8   6   5      262.21      279.30     22.22 o 
   9   6   5      338.57      309.84     17.91 o 
  10   6   5      752.07      717.59     25.11 o 
  11   6   5     2388.44     2444.20     65.11 o 
  12   6   5       88.16      106.99     16.26 o 
  13   6   5      240.37      258.07     22.71 o 
  14   6   5       42.51       38.31     22.46 o 
  15   6   5      215.70      193.89     60.97 o 
  16   6   5       28.45       44.55     48.14 o 
 -17   7   5        9.41      -17.69     27.39 o 
 -16   7   5      334.03      335.69     51.44 o 
 -15   7   5        1.77       10.80     15.83 o 
 -14   7   5      766.69      763.31     41.49 o 
 -13   7   5        1.15       -8.08     12.83 o 
 -12   7   5     1096.52     1031.89     41.90 o 
 -11   7   5      642.32      632.29     34.84 o 
 -10   7   5     1288.56     1224.44     37.78 o 
  -9   7   5      520.43      533.28     26.48 o 
  -8   7   5      291.29      287.47     17.44 o 
  -7   7   5        6.73       17.17      8.16 o 
  -6   7   5      166.24      196.31     13.54 o 
  -5   7   5     1294.64     1413.63     31.57 o 
  -4   7   5      659.03      729.25     25.32 o 
  -3   7   5      202.94      210.87     10.47 o 
  -2   7   5      231.38      229.01     11.41 o 
  -1   7   5        2.62        2.35      5.77 o 
   0   7   5      242.10      227.06     11.85 o 
   1   7   5       45.63       82.69      8.64 o 
   2   7   5      166.69      141.36     10.35 o 
   3   7   5       82.19       78.29      8.84 o 
   4   7   5       18.42       16.50      7.41 o 
   5   7   5      462.15      481.54     22.70 o 
   6   7   5      123.52      126.95     11.18 o 
   7   7   5      755.68      802.83     22.61 o 
   8   7   5      126.97      138.20     13.86 o 
   9   7   5      347.89      383.96     36.21 o 
  10   7   5      514.62      569.33     36.78 o 
  11   7   5      625.99      684.34     33.32 o 
  12   7   5        0.56        1.23     12.08 o 
  13   7   5      508.14      522.89     45.21 o 
  14   7   5      172.54      132.49     35.17 o 
  15   7   5       69.98       35.27     24.79 o 
  16   7   5      450.57      488.82     51.04 o 
 -16   8   5       58.95       39.37     19.82 o 
 -15   8   5     1381.57     1365.20     73.56 o 
 -14   8   5       91.50       90.40     17.32 o 
 -13   8   5      175.28      211.71     24.26 o 
 -12   8   5      119.71      140.33     21.56 o 
 -11   8   5      640.31      698.24     33.03 o 
 -10   8   5     1221.57     1242.94     41.57 o 
  -9   8   5      630.31      601.91     29.57 o 
  -8   8   5      248.66      217.92     19.09 o 
  -7   8   5     2360.97     2317.11     45.68 o 
  -6   8   5       29.12       49.60     10.09 o 
  -5   8   5     3804.72     3742.19     63.46 o 
  -4   8   5       24.90       26.12      8.98 o 
  -3   8   5      770.08      694.47     18.63 o 
  -2   8   5       51.19       51.18      7.87 o 
  -1   8   5     1841.28     1689.26     31.85 o 
   0   8   5     1247.11     1237.97     26.44 o 
   1   8   5      424.10      420.20     16.90 o 
   2   8   5      117.61      148.06     11.30 o 
   3   8   5        2.38        3.96      7.42 o 
   4   8   5      146.44      149.92     11.80 o 
   5   8   5     1743.01     1801.66     39.06 o 
   6   8   5     2129.05     2261.75     41.15 o 
   7   8   5     2038.04     2058.41     39.03 o 
   8   8   5      594.19      567.89     24.20 o 
   9   8   5      287.55      278.10     20.59 o 
  10   8   5      217.14      212.64     19.72 o 
  11   8   5     1883.67     2031.20     52.24 o 
  12   8   5      268.71      299.11     37.40 o 
  13   8   5      392.55      414.50     66.49 o 
  14   8   5       48.55       39.38     54.84 o 
  15   8   5      309.84      332.65     40.63 o 
 -16   9   5        5.66        7.42     18.99 o 
 -15   9   5      306.75      334.13     32.04 o 
 -14   9   5      805.24      808.67     76.55 o 
 -13   9   5       96.56       90.94     19.89 o 
 -12   9   5       56.25       64.93     16.08 o 
 -11   9   5      526.24      511.39     29.35 o 
 -10   9   5      123.78       98.27     15.94 o 
  -9   9   5      301.81      300.24     22.13 o 
  -8   9   5      186.64      173.15     14.82 o 
  -7   9   5       26.86       50.54     10.77 o 
  -6   9   5      236.14      238.46     16.49 o 
  -5   9   5      171.26      152.39     13.77 o 
  -4   9   5      612.13      656.80     23.94 o 
  -3   9   5      404.25      418.60     19.90 o 
  -2   9   5      497.55      491.34     19.64 o 
  -1   9   5      241.16      244.53     16.71 o 
   0   9   5        1.09        4.07      7.51 o 
   1   9   5       29.10       31.20      8.65 o 
   2   9   5      657.21      674.14     21.50 o 
   3   9   5       20.67       21.75      8.69 o 
   4   9   5       53.59       38.64      9.72 o 
   5   9   5      458.00      456.89     22.25 o 
   6   9   5        0.37        0.25      8.71 o 
   7   9   5     1291.80     1332.04     30.99 o 
   8   9   5       86.69       94.18     13.62 o 
   9   9   5     1101.79     1156.27     40.86 o 
  10   9   5        0.04       -2.95     11.07 o 
  11   9   5      843.18      870.08     36.77 o 
  12   9   5      126.85      145.10     19.47 o 
  13   9   5       95.53      113.05     32.60 o 
  14   9   5       11.62       19.07     35.41 o 
 -15  10   5     1868.13     1934.68     87.93 o 
 -14  10   5      126.19      123.85     23.96 o 
 -13  10   5      509.17      507.04     31.92 o 
 -12  10   5       70.56       65.33     16.52 o 
 -11  10   5     1266.81     1303.30     45.08 o 
 -10  10   5        0.10        7.52     17.03 o 
  -9  10   5      776.06      819.04     33.53 o 
  -8  10   5        3.56        0.97     11.17 o 
  -7  10   5      864.14      898.33     28.18 o 
  -6  10   5      136.22      111.43     13.25 o 
  -5  10   5     2296.83     2401.83     48.77 o 
  -4  10   5        4.66       11.94      9.85 o 
  -3  10   5     3033.48     2956.71     55.73 o 
  -2  10   5       11.35       26.30     10.35 o 
  -1  10   5     2231.05     2244.86     41.33 o 
   0  10   5      141.81      180.55     13.47 o 
   1  10   5     2355.50     2378.34     43.61 o 
   2  10   5     1501.16     1503.00     33.13 o 
   3  10   5      534.38      549.08     21.46 o 
   4  10   5     1438.65     1520.33     33.66 o 
   5  10   5     1977.68     2021.01     40.32 o 
   6  10   5      239.37      245.65     16.03 o 
   7  10   5     2470.61     2609.66     53.76 o 
   8  10   5      672.63      698.28     31.91 o 
   9  10   5       73.22       71.56     14.18 o 
  10  10   5       93.17       85.56     17.29 o 
  11  10   5      673.86      679.72     45.93 o 
  12  10   5       49.81       45.21     16.20 o 
  13  10   5      328.25      325.11     45.32 o 
  14  10   5       47.27       35.40     37.97 o 
 -14  11   5       31.27       26.08     19.40 o 
 -13  11   5      219.67      232.35     24.63 o 
 -12  11   5        0.24       -5.26     13.36 o 
 -11  11   5       52.05       28.70     14.99 o 
 -10  11   5       65.86       44.08     15.16 o 
  -9  11   5        0.17       -9.03     12.04 o 
  -8  11   5      145.17      129.31     17.59 o 
  -7  11   5      115.23      110.23     16.76 o 
  -6  11   5        6.87        5.71     16.13 o 
  -5  11   5        2.93       -5.28      9.48 o 
  -4  11   5       36.97       30.16     10.39 o 
  -3  11   5       37.51       25.71     10.43 o 
  -2  11   5      241.73      231.34     17.14 o 
  -1  11   5      160.66      155.65     15.04 o 
   0  11   5       89.98       77.72     13.04 o 
   1  11   5      601.95      586.75     29.22 o 
   2  11   5      219.08      194.05     14.52 o 
   3  11   5      299.73      305.36     17.43 o 
   4  11   5       12.61       17.10      9.65 o 
   5  11   5      167.57      173.64     18.25 o 
   6  11   5       97.71       91.63     19.10 o 
   7  11   5      348.82      370.68     28.16 o 
   8  11   5        2.60       23.00     13.99 o 
   9  11   5      316.36      311.06     24.88 o 
  10  11   5       44.32       60.32     16.59 o 
  11  11   5      328.58      305.07     33.20 o 
  12  11   5        2.11        8.89     26.98 o 
  13  11   5       64.41       77.14     25.92 o 
 -13  12   5      231.13      238.86     26.05 o 
 -12  12   5      311.95      320.34     31.94 o 
 -11  12   5      790.77      837.81     51.90 o 
 -10  12   5      237.48      245.46     24.28 o 
  -9  12   5      498.46      508.52     31.63 o 
  -8  12   5      598.33      616.53     33.33 o 
  -7  12   5      481.57      473.24     47.73 o 
  -6  12   5     1107.09     1164.10     35.21 o 
  -5  12   5     1293.61     1288.88     41.34 o 
  -4  12   5      913.03      854.73     33.48 o 
  -3  12   5      231.96      252.30     21.45 o 
  -2  12   5      915.06      919.26     30.09 o 
  -1  12   5      655.41      673.57     28.50 o 
   0  12   5        2.30       -1.42     11.87 o 
   1  12   5     1285.70     1243.97     31.39 o 
   2  12   5      853.46      910.41     27.46 o 
   3  12   5     1771.13     1815.05     54.73 o 
   4  12   5     1183.74     1253.96     35.72 o 
   5  12   5     2996.68     3072.72     60.81 o 
   6  12   5      308.17      292.52     18.87 o 
   7  12   5      758.15      787.11     36.44 o 
   8  12   5     2548.59     2649.44     75.08 o 
   9  12   5       82.21       91.51     18.96 o 
  10  12   5      623.36      615.56     34.81 o 
  11  12   5      427.94      427.11     35.01 o 
  12  12   5       52.03       52.25     29.35 o 
 -12  13   5       25.32        6.54     17.06 o 
 -11  13   5        0.81        1.08     15.53 o 
 -10  13   5      201.93      154.83     23.20 o 
  -9  13   5       27.92       28.86     15.27 o 
  -8  13   5      490.96      483.67     31.39 o 
  -7  13   5        4.56        4.55     13.30 o 
  -6  13   5       23.48       18.77     12.56 o 
  -5  13   5      273.77      222.86     19.21 o 
  -4  13   5     1058.12     1078.41     34.75 o 
  -3  13   5       92.70       96.09     14.83 o 
  -2  13   5      129.27      139.11     17.83 o 
  -1  13   5      281.65      290.70     21.06 o 
   0  13   5        0.02       -6.79     10.41 o 
   1  13   5      298.91      283.68     20.74 o 
   2  13   5      177.22      174.52     19.67 o 
   3  13   5        7.78       -1.56     12.57 o 
   4  13   5       31.38       29.86     11.65 o 
   5  13   5        6.47        6.64     10.84 o 
   6  13   5       79.96       47.49     17.50 o 
   7  13   5       91.40       62.03     17.66 o 
   8  13   5        1.38        2.54     14.98 o 
   9  13   5      347.83      377.91     29.28 o 
  10  13   5      133.60      176.23     35.27 o 
  11  13   5      225.12      222.94     43.38 o 
 -11  14   5      763.65      894.36     50.59 o 
 -10  14   5      397.75      415.97     32.00 o 
  -9  14   5      455.82      520.25     39.38 o 
  -8  14   5      412.27      376.23     29.16 o 
  -7  14   5      236.50      236.40     24.28 o 
  -6  14   5      186.70      199.68     19.82 o 
  -5  14   5      913.93      926.08     33.94 o 
  -4  14   5      619.33      691.84     31.94 o 
  -3  14   5     1726.11     1726.95     45.77 o 
  -2  14   5      812.24      813.67     32.06 o 
  -1  14   5      292.47      274.90     22.96 o 
   0  14   5      396.33      406.14     28.72 o 
   1  14   5       25.33       23.17     13.15 o 
   2  14   5     1060.46     1045.47     35.74 o 
   3  14   5       65.08       45.71     13.94 o 
   4  14   5      658.72      680.72     50.47 o 
   5  14   5      393.05      375.91     24.75 o 
   6  14   5       44.22       19.48     16.08 o 
   7  14   5     1065.77     1147.89     44.02 o 
   8  14   5     1321.35     1395.44     56.06 o 
   9  14   5       12.31        7.25     17.64 o 
  -9  15   5        7.80      -15.68     16.07 o 
  -8  15   5      601.45      609.16     37.47 o 
  -7  15   5      114.47      121.16     20.57 o 
  -6  15   5        0.93       -3.27     14.26 o 
  -5  15   5      159.54      133.92     18.37 o 
  -4  15   5      122.10      136.69     20.38 o 
  -3  15   5        1.23      -10.65     11.74 o 
  -2  15   5      134.28      117.96     17.47 o 
  -1  15   5       55.85       51.59     15.08 o 
   0  15   5      187.12      186.86     19.49 o 
   1  15   5       83.08       79.60     15.95 o 
   2  15   5      158.83      202.12     19.80 o 
   3  15   5        9.40        5.25     14.89 o 
   4  15   5      154.31      181.81     22.08 o 
   5  15   5       38.06       12.94     16.43 o 
   6  15   5       99.98       89.17     24.22 o 
   7  15   5       15.14        7.38     17.01 o 
   8  15   5        0.75      -16.96     17.59 o 
  -7  16   5        0.47      -10.85     16.13 o 
  -6  16   5      465.50      516.81     35.34 o 
  -5  16   5       53.25       56.22     16.67 o 
  -4  16   5      355.86      370.68     29.11 o 
  -3  16   5        9.99       -2.84     15.63 o 
  -2  16   5     1235.91     1276.76     41.41 o 
  -1  16   5        7.37        7.01     13.90 o 
   0  16   5      902.39      965.28     38.13 o 
   1  16   5        6.45       -7.84     15.13 o 
   2  16   5      966.13     1044.55     50.71 o 
   3  16   5      229.96      231.55     30.32 o 
   4  16   5      859.66      821.22     49.26 o 
   5  16   5       19.03       14.64     37.91 o 
  -2  17   5       35.33       39.66     16.34 o 
  -1  17   5      324.58      341.73     26.44 o 
   0  17   5        9.46      -15.29     18.00 o 
 -18   0   6     1712.98     2261.57    126.79 o 
 -16   0   6      858.30      900.06     72.97 o 
 -14   0   6      385.31      392.69     33.95 o 
 -12   0   6     7881.49     7931.21    187.95 o 
 -10   0   6        2.49        3.13      8.82 o 
  -8   0   6     1014.83      754.40     34.01 o 
  -6   0   6      290.39      513.31     25.22 o 
  -4   0   6      537.82      664.24     27.67 o 
  -2   0   6     2606.50     2473.93     50.04 o 
   0   0   6    20242.76    20496.09    447.23 o 
   2   0   6    12386.14    12497.38    266.68 o 
   4   0   6    20903.47    21652.12    362.20 o 
   6   0   6     7378.82     7124.77    179.98 o 
   8   0   6      806.89      829.91     28.99 o 
  10   0   6     5894.32     6041.71    166.51 o 
  12   0   6      344.36      340.46     31.15 o 
  14   0   6      113.89      147.64     38.49 o 
  16   0   6      566.48      496.74     64.19 o 
 -18   1   6       75.26       88.42     29.07 o 
 -17   1   6      181.67      242.38     35.20 o 
 -16   1   6      115.65       96.91     25.05 o 
 -15   1   6        1.57        8.82     13.71 o 
 -14   1   6      428.25      396.46     28.89 o 
 -13   1   6       40.74       23.83     13.72 o 
 -12   1   6       18.30        6.52     10.22 o 
 -11   1   6      409.06      381.38     17.98 o 
 -10   1   6      466.81      432.80     17.96 o 
  -9   1   6       47.49       64.57      7.84 o 
  -8   1   6      290.48      249.02     11.53 o 
  -7   1   6       69.03       64.98      6.79 o 
  -6   1   6      203.31      175.17     12.06 o 
  -5   1   6       40.70       53.04      6.14 o 
  -4   1   6     3569.28     3776.94     55.07 o 
  -3   1   6      765.03      698.98     29.50 o 
  -2   1   6       14.35       17.01      4.27 o 
  -1   1   6     2071.06     2085.78     30.34 o 
   0   1   6        0.65        2.02      4.10 o 
   1   1   6      243.22      270.41      9.89 o 
   2   1   6     1481.62     1837.78     30.85 o 
   3   1   6     2446.97     2566.75     51.31 o 
   4   1   6     3575.53     4009.26     53.87 o 
   5   1   6        0.01        3.38      4.73 o 
   6   1   6      177.49      155.15      9.11 o 
   7   1   6       62.60       42.85      8.24 o 
   8   1   6       18.14       18.14      7.51 o 
   9   1   6       33.75       28.33      8.28 o 
  10   1   6      184.69      205.41     15.03 o 
  11   1   6       35.87        4.35     15.51 o 
  12   1   6      124.76      100.57     16.89 o 
  13   1   6        5.13       21.52     15.67 o 
  14   1   6        0.16       38.96     22.57 o 
  15   1   6        3.80        5.73     20.04 o 
  16   1   6      176.75      175.96     30.98 o 
  17   1   6       22.01       34.74     24.77 o 
 -18   2   6     1600.29     1749.27     78.28 o 
 -17   2   6      100.74      100.90     27.12 o 
 -16   2   6      534.52      502.76     34.88 o 
 -15   2   6        3.04       -4.08     13.15 o 
 -14   2   6      267.13      259.63     34.40 o 
 -13   2   6      345.63      339.90     26.39 o 
 -12   2   6    13080.20    12603.92    198.23 o 
 -11   2   6       32.48       27.41      8.75 o 
 -10   2   6       60.73       59.10      8.13 o 
  -9   2   6      795.54      764.24     19.36 o 
  -8   2   6     1998.34     1817.34     31.39 o 
  -7   2   6     2985.12     2995.44     44.62 o 
  -6   2   6     2111.62     1957.30     31.82 o 
  -5   2   6     5462.08     5639.54     73.99 o 
  -4   2   6     2781.32     2740.73     40.02 o 
  -3   2   6     3936.50     3807.81     70.82 o 
  -2   2   6     5228.20     4997.18     80.81 o 
  -1   2   6     2275.88     2259.91     36.93 o 
   0   2   6     2536.27     2235.30     32.37 o 
   1   2   6      128.69      176.97      9.66 o 
   2   2   6      143.19       72.90      6.78 o 
   3   2   6      704.53      724.81     14.83 o 
   4   2   6     3828.12     3890.25     52.88 o 
   5   2   6        6.28        4.00      3.98 o 
   6   2   6     6019.61     6134.03     89.21 o 
   7   2   6      133.94      121.51     10.34 o 
   8   2   6      934.23     1048.50     25.70 o 
   9   2   6      442.02      472.83     16.79 o 
  10   2   6    12926.55    13306.61    184.25 o 
  11   2   6      573.49      548.40     35.90 o 
  12   2   6        5.57       30.56     12.67 o 
  13   2   6     1284.75     1236.11     46.95 o 
  14   2   6      374.32      440.68     57.02 o 
  15   2   6      325.20      303.19     36.69 o 
  16   2   6     1011.82     1198.55     88.36 o 
  17   2   6        1.05      -23.41     24.17 o 
 -18   3   6       87.30      125.19     31.11 o 
 -17   3   6        5.29       17.83     22.53 o 
 -16   3   6      155.45      164.12     23.45 o 
 -15   3   6      136.60      119.98     20.18 o 
 -14   3   6      587.76      536.88     34.20 o 
 -13   3   6       79.56       67.74     17.67 o 
 -12   3   6       14.14       14.75     11.16 o 
 -11   3   6      906.15      882.96     33.10 o 
 -10   3   6       63.53       72.56      9.83 o 
  -9   3   6       59.88       72.26      8.05 o 
  -8   3   6      360.66      386.52     13.62 o 
  -7   3   6       67.53       72.96      6.97 o 
  -6   3   6      255.72      257.22     10.72 o 
  -5   3   6     1895.17     1924.96     38.24 o 
  -4   3   6     2727.67     2850.48     41.51 o 
  -3   3   6      267.38      315.59     11.07 o 
  -2   3   6      804.35      870.99     19.35 o 
  -1   3   6       15.68        6.45      4.23 o 
   0   3   6       20.03       32.68      5.08 o 
   1   3   6     3612.19     3880.96     52.49 o 
   2   3   6     1401.54     1621.44     28.29 o 
   3   3   6      420.48      433.38     12.40 o 
   4   3   6     1991.47     2139.57     33.34 o 
   5   3   6       83.76      108.97      8.86 o 
   6   3   6        0.18        6.27      5.69 o 
   7   3   6      314.15      323.69     13.41 o 
   8   3   6       32.14       30.64      7.83 o 
   9   3   6        0.04       -1.24      8.93 o 
  10   3   6        0.16       16.34     10.14 o 
  11   3   6       21.16       21.73     10.64 o 
  12   3   6        0.83       15.45     12.13 o 
  13   3   6       99.45       80.95     18.94 o 
  14   3   6       14.62       65.82     23.78 o 
  15   3   6        0.31      -24.91     18.41 o 
  16   3   6       25.37       22.63     29.21 o 
  17   3   6        5.00       -7.71     22.74 o 
 -18   4   6      470.44      570.49     41.26 o 
 -17   4   6        0.83       -5.66     16.22 o 
 -16   4   6       20.55       39.78     17.57 o 
 -15   4   6      192.57      199.32     24.40 o 
 -14   4   6       56.91       38.15     19.29 o 
 -13   4   6      561.07      522.32     30.58 o 
 -12   4   6     3034.42     3119.78     66.06 o 
 -11   4   6       45.30       59.63     12.94 o 
 -10   4   6       14.37       23.24     10.56 o 
  -9   4   6      646.35      625.29     21.01 o 
  -8   4   6     4595.53     4231.90     87.36 o 
  -7   4   6     1374.23     1329.27     32.66 o 
  -6   4   6     3380.87     3405.27     55.44 o 
  -5   4   6     2898.57     2878.21     48.11 o 
  -4   4   6     1005.63     1032.28     20.45 o 
  -3   4   6      639.23      565.96     16.94 o 
  -2   4   6     2954.68     2761.90     40.48 o 
  -1   4   6     1928.82     1858.35     30.11 o 
   0   4   6     4307.57     4557.11     67.80 o 
   1   4   6     2152.55     2045.13     32.47 o 
   2   4   6     1112.01     1079.11     21.21 o 
   3   4   6     2627.02     2636.39     42.92 o 
   4   4   6     3061.70     3256.22     47.28 o 
   5   4   6     1444.11     1319.18     27.72 o 
   6   4   6     2614.16     2557.81     40.35 o 
   7   4   6       10.46        2.21      8.65 o 
   8   4   6      473.69      491.33     23.11 o 
   9   4   6        0.83        0.50     10.25 o 
  10   4   6     5593.75     5567.74     88.01 o 
  11   4   6       44.97       43.33     15.32 o 
  12   4   6        2.02      -15.14     14.08 o 
  13   4   6     1884.55     1851.82     59.28 o 
  14   4   6      596.05      539.35     58.36 o 
  15   4   6      621.76      614.18     61.48 o 
  16   4   6      318.40      331.29     69.77 o 
 -18   5   6        0.08       -2.45     17.70 o 
 -17   5   6      194.16      170.27     24.99 o 
 -16   5   6      183.09      170.35     24.92 o 
 -15   5   6       13.52       22.21     15.86 o 
 -14   5   6        0.77      -17.08     12.73 o 
 -13   5   6        6.17       -5.11     11.04 o 
 -12   5   6        1.26      -15.07     10.47 o 
 -11   5   6     1261.98     1223.40     37.31 o 
 -10   5   6       76.31       50.50     12.33 o 
  -9   5   6      255.56      277.94     30.84 o 
  -8   5   6       42.22       57.75     10.21 o 
  -7   5   6      236.40      241.02     14.13 o 
  -6   5   6      679.01      660.11     20.29 o 
  -5   5   6       88.12       79.29      9.11 o 
  -4   5   6     1051.67     1128.38     25.74 o 
  -3   5   6      332.79      296.59     11.26 o 
  -2   5   6      197.79      214.21     10.08 o 
  -1   5   6     2180.17     2138.68     34.21 o 
   0   5   6     1789.85     1869.61     31.25 o 
   1   5   6     2646.25     2569.97     39.72 o 
   2   5   6       68.34       66.94      7.10 o 
   3   5   6      839.58      740.32     20.31 o 
   4   5   6      744.49      837.88     22.09 o 
   5   5   6        9.79        6.29      4.79 o 
   6   5   6        3.19       10.60      6.74 o 
   7   5   6      120.60      133.78     10.67 o 
   8   5   6        0.02      -10.32      6.88 o 
   9   5   6      352.44      403.83     30.87 o 
  10   5   6      387.76      416.93     24.22 o 
  11   5   6       26.87       29.52     11.15 o 
  12   5   6       66.76       31.76     14.36 o 
  13   5   6        5.52       15.36     17.11 o 
  14   5   6        0.63       -8.60     16.13 o 
  15   5   6        0.94       19.98     23.35 o 
  16   5   6      107.17      138.77     44.94 o 
 -17   6   6       30.32       24.68     25.18 o 
 -16   6   6      254.15      286.41     29.81 o 
 -15   6   6     1145.03     1113.81     47.88 o 
 -14   6   6        3.70      -13.39     17.01 o 
 -13   6   6      149.59      119.59     16.55 o 
 -12   6   6     3997.66     3935.06     80.16 o 
 -11   6   6      660.13      646.72     38.11 o 
 -10   6   6     1038.17     1001.03     56.48 o 
  -9   6   6      501.61      531.06     21.53 o 
  -8   6   6      825.41      787.39     23.83 o 
  -7   6   6      557.67      502.95     20.20 o 
  -6   6   6      783.48      780.20     23.07 o 
  -5   6   6     3454.17     3252.75     55.15 o 
  -4   6   6       60.63       54.95      8.57 o 
  -3   6   6     3583.62     3300.49     48.53 o 
  -2   6   6     1444.73     1480.26     27.83 o 
  -1   6   6     5450.90     5668.47     76.37 o 
   0   6   6     1155.00     1216.22     26.28 o 
   1   6   6      214.18      186.30     11.82 o 
   2   6   6       77.22       72.89      8.10 o 
   3   6   6      103.60      112.39      9.52 o 
   4   6   6        4.68       -2.92      6.35 o 
   5   6   6      503.63      451.57     18.53 o 
   6   6   6      507.13      532.89     17.97 o 
   7   6   6       35.15       19.91      8.57 o 
   8   6   6      445.93      415.39     19.91 o 
   9   6   6       84.16       74.04     11.96 o 
  10   6   6     2002.17     2066.50     44.13 o 
  11   6   6      101.64      126.82     21.99 o 
  12   6   6      100.83       82.39     16.63 o 
  13   6   6     1740.91     1746.91     94.04 o 
  14   6   6      440.24      434.14     33.65 o 
  15   6   6      464.04      349.78     59.42 o 
  16   6   6      612.46      426.65     68.34 o 
 -17   7   6       14.37       18.56     20.47 o 
 -16   7   6      123.45      140.88     23.89 o 
 -15   7   6       15.20       15.53     16.96 o 
 -14   7   6       31.13       42.75     15.03 o 
 -13   7   6       14.54        3.87     12.58 o 
 -12   7   6      716.70      660.51     32.47 o 
 -11   7   6     1262.10     1238.67     45.28 o 
 -10   7   6     1773.04     1576.08     53.81 o 
  -9   7   6       63.02       43.31     12.67 o 
  -8   7   6      457.05      413.33     19.76 o 
  -7   7   6      104.75      122.22     12.54 o 
  -6   7   6     1103.46     1106.69     28.43 o 
  -5   7   6     1748.08     1772.15     37.25 o 
  -4   7   6      137.06      130.32     11.85 o 
  -3   7   6       37.82       34.52      7.70 o 
  -2   7   6     1493.03     1445.96     27.99 o 
  -1   7   6       45.02       43.53      7.46 o 
   0   7   6      183.80      205.33     11.84 o 
   1   7   6     1810.60     1858.52     33.73 o 
   2   7   6      736.29      835.19     21.46 o 
   3   7   6      198.32      209.48     14.73 o 
   4   7   6        5.02        9.97      7.59 o 
   5   7   6        0.18        0.15      7.03 o 
   6   7   6      296.29      342.62     16.71 o 
   7   7   6      212.44      188.98     13.29 o 
   8   7   6      145.92      147.64     14.20 o 
   9   7   6       72.44       69.57     13.72 o 
  10   7   6       10.20        7.20     12.55 o 
  11   7   6       98.18       87.57     16.75 o 
  12   7   6        2.10        0.87     24.76 o 
  13   7   6       36.53       21.29     17.66 o 
  14   7   6      284.37      305.60     37.05 o 
  15   7   6       17.14      -39.03     26.02 o 
 -16   8   6        6.00      -22.73     16.75 o 
 -15   8   6      116.22       99.65     22.34 o 
 -14   8   6       89.71       70.75     16.86 o 
 -13   8   6      443.76      382.36     26.82 o 
 -12   8   6      617.18      736.22     63.15 o 
 -11   8   6      881.12      950.15     35.36 o 
 -10   8   6      681.92      749.91     41.11 o 
  -9   8   6     1892.97     1909.49     48.83 o 
  -8   8   6     1669.50     1499.02     35.77 o 
  -7   8   6      863.73      822.80     25.92 o 
  -6   8   6     2533.02     2473.70     63.50 o 
  -5   8   6     2035.12     2064.31     42.32 o 
  -4   8   6      256.35      240.34     15.47 o 
  -3   8   6      324.61      331.32     17.32 o 
  -2   8   6      549.82      530.95     17.76 o 
  -1   8   6      232.11      241.74     14.64 o 
   0   8   6       54.20       61.40      8.96 o 
   1   8   6      359.11      308.11     15.10 o 
   2   8   6       13.47        3.45      7.50 o 
   3   8   6     3688.67     3839.15     58.98 o 
   4   8   6      161.85      191.91     13.27 o 
   5   8   6     2257.70     2251.27     49.84 o 
   6   8   6        2.32        2.02      8.44 o 
   7   8   6      323.17      342.31     17.30 o 
   8   8   6      783.39      829.03     31.47 o 
   9   8   6      106.34      134.83     15.20 o 
  10   8   6      254.32      252.99     18.90 o 
  11   8   6      240.72      288.16     50.17 o 
  12   8   6      228.61      213.39     32.45 o 
  13   8   6     1847.22     1968.03    233.56 o 
  14   8   6      453.03      416.10     96.10 o 
  15   8   6      155.18      128.20     44.21 o 
 -16   9   6     1199.67     1173.85     53.90 o 
 -15   9   6        3.57       10.80     18.15 o 
 -14   9   6      755.47      886.31     38.92 o 
 -13   9   6       42.85       59.56     18.19 o 
 -12   9   6      183.75      235.01     22.78 o 
 -11   9   6     1394.37     1300.59     42.50 o 
 -10   9   6       28.58       29.41     13.10 o 
  -9   9   6       36.91       19.15     12.15 o 
  -8   9   6        4.70       13.06      9.64 o 
  -7   9   6      255.08      240.34     20.94 o 
  -6   9   6     1213.16     1092.13     30.45 o 
  -5   9   6        0.77        4.07      9.06 o 
  -4   9   6      371.92      453.68     21.37 o 
  -3   9   6       14.35       15.29      9.03 o 
  -2   9   6      318.91      301.62     17.69 o 
  -1   9   6       71.21       73.72     10.68 o 
   0   9   6     2250.69     2288.57     41.15 o 
   1   9   6      236.48      239.51     14.49 o 
   2   9   6      142.27      161.56     12.78 o 
   3   9   6       34.55       37.53      9.61 o 
   4   9   6       14.40       14.64      9.03 o 
   5   9   6      365.88      402.58     18.64 o 
   6   9   6       53.06       72.56     10.90 o 
   7   9   6      995.44     1010.95     27.48 o 
   8   9   6      161.21      161.30     15.86 o 
   9   9   6      309.65      275.77     19.76 o 
  10   9   6      188.65      192.87     18.60 o 
  11   9   6       84.44       38.88     19.92 o 
  12   9   6       11.15        3.95     18.45 o 
  13   9   6      124.86      153.95     32.00 o 
  14   9   6        8.26       21.55     33.58 o 
 -15  10   6     1238.75     1337.19     57.02 o 
 -14  10   6      441.59      429.97     31.44 o 
 -13  10   6       20.08      -12.49     14.81 o 
 -12  10   6     1021.46     1075.18     64.37 o 
 -11  10   6     1093.00     1117.57     40.44 o 
 -10  10   6      542.34      543.97     30.89 o 
  -9  10   6      146.21      154.42     18.24 o 
  -8  10   6      556.13      580.43     30.41 o 
  -7  10   6      250.39      234.58     17.28 o 
  -6  10   6      322.33      290.46     18.97 o 
  -5  10   6      191.49      191.77     15.70 o 
  -4  10   6       24.71       38.56     10.81 o 
  -3  10   6      464.62      402.76     20.95 o 
  -2  10   6       48.73       74.90     12.19 o 
  -1  10   6     1271.44     1233.94     33.25 o 
   0  10   6       30.37       15.80      8.98 o 
   1  10   6        0.24        1.00     13.91 o 
   2  10   6       98.37      120.84     12.46 o 
   3  10   6      305.23      332.60     17.53 o 
   4  10   6       84.17       77.29     11.44 o 
   5  10   6      256.98      258.29     16.46 o 
   6  10   6      119.77      149.42     15.50 o 
   7  10   6       58.14       58.01     13.23 o 
   8  10   6      842.07      876.05     31.01 o 
   9  10   6       53.40       43.81     15.72 o 
  10  10   6      203.80      180.91     41.63 o 
  11  10   6        1.80      -10.77     16.66 o 
  12  10   6       41.12       12.02     19.33 o 
  13  10   6      212.46      246.68     61.86 o 
 -14  11   6       43.77       48.09     21.29 o 
 -13  11   6      215.90      240.78     27.35 o 
 -12  11   6       93.87       94.07     18.38 o 
 -11  11   6       26.95       19.37     14.11 o 
 -10  11   6      168.58      201.94     21.73 o 
  -9  11   6      219.91      219.71     37.09 o 
  -8  11   6        0.32      -16.42     10.95 o 
  -7  11   6      510.23      568.31     26.54 o 
  -6  11   6     1282.79     1248.89     34.83 o 
  -5  11   6        3.96        7.69     10.17 o 
  -4  11   6      290.38      267.15     18.65 o 
  -3  11   6      804.83      919.61     29.43 o 
  -2  11   6     2366.71     2242.42     48.01 o 
  -1  11   6      650.95      672.83     26.38 o 
   0  11   6       32.87       19.57     10.55 o 
   1  11   6       34.97       23.49      9.61 o 
   2  11   6     1091.48     1128.82     29.38 o 
   3  11   6      355.36      397.09     20.17 o 
   4  11   6        5.25        3.02      9.43 o 
   5  11   6      176.17      172.96     14.96 o 
   6  11   6      240.06      220.47     18.39 o 
   7  11   6       20.96       25.02     12.66 o 
   8  11   6       32.60        4.69     22.43 o 
   9  11   6      240.12      236.07     23.21 o 
  10  11   6       14.98        2.30     21.41 o 
  11  11   6      385.96      475.27     63.21 o 
  12  11   6       98.53       70.02     23.08 o 
 -13  12   6       27.99       10.07     15.68 o 
 -12  12   6      437.25      475.23     35.88 o 
 -11  12   6      469.78      448.90     30.98 o 
 -10  12   6      282.48      265.62     24.78 o 
  -9  12   6      392.80      427.47     28.73 o 
  -8  12   6       88.15       96.95     17.49 o 
  -7  12   6      124.96      111.39     19.06 o 
  -6  12   6      451.66      434.43     24.36 o 
  -5  12   6       19.56       28.82     11.93 o 
  -4  12   6        6.23        3.93     10.44 o 
  -3  12   6        8.48       -2.71     10.27 o 
  -2  12   6        0.78        3.51     10.60 o 
  -1  12   6      160.35      155.59     16.16 o 
   0  12   6       97.80       97.53     16.18 o 
   1  12   6       63.69       60.78     13.62 o 
   2  12   6      107.38      112.96     13.44 o 
   3  12   6      761.82      766.20     49.80 o 
   4  12   6       54.82       58.71     12.02 o 
   5  12   6      107.64      137.12     14.80 o 
   6  12   6      128.88      131.95     18.54 o 
   7  12   6      153.60      154.74     20.03 o 
   8  12   6      916.53      982.71     39.07 o 
   9  12   6        3.27       23.01     19.42 o 
  10  12   6        7.39       20.91     19.81 o 
  11  12   6        0.56       -2.79     19.30 o 
 -12  13   6      271.11      293.01     28.62 o 
 -11  13   6      188.66      191.54     23.58 o 
 -10  13   6       57.00       34.89     16.98 o 
  -9  13   6      507.23      519.85     33.07 o 
  -8  13   6        0.14        4.15     15.79 o 
  -7  13   6       19.15       18.49     14.05 o 
  -6  13   6     1267.20     1156.58     37.06 o 
  -5  13   6       43.49       51.63     15.33 o 
  -4  13   6        0.70      -17.88     11.92 o 
  -3  13   6       16.19       33.64     14.07 o 
  -2  13   6      244.30      245.90     19.76 o 
  -1  13   6      132.25      140.21     16.57 o 
   0  13   6      840.00      727.13     33.16 o 
   1  13   6       78.14       69.33     13.95 o 
   2  13   6      340.45      359.31     35.97 o 
   3  13   6      208.74      220.64     22.77 o 
   4  13   6       13.12       -2.20     11.92 o 
   5  13   6       58.71       53.45     14.20 o 
   6  13   6       41.35       44.19     16.37 o 
   7  13   6       26.11       -1.34     14.74 o 
   8  13   6      197.82      169.74     22.19 o 
   9  13   6       39.38       20.82     20.32 o 
  10  13   6       45.92       77.25     24.46 o 
 -10  14   6       23.14      -12.23     15.66 o 
  -9  14   6       43.55       11.43     16.22 o 
  -8  14   6       18.68       20.22     15.66 o 
  -7  14   6      248.39      234.42     24.19 o 
  -6  14   6        2.42       -6.36     11.80 o 
  -5  14   6        6.89        9.50     12.69 o 
  -4  14   6       32.39       31.37     13.67 o 
  -3  14   6        8.77        8.32     20.25 o 
  -2  14   6        0.51       -3.54     12.18 o 
  -1  14   6      319.57      287.09     22.22 o 
   0  14   6       56.39       46.54     14.16 o 
   1  14   6       21.61        7.82     12.44 o 
   2  14   6      237.79      248.54     21.85 o 
   3  14   6        1.17       -8.40     11.51 o 
   4  14   6       41.07       60.09     14.80 o 
   5  14   6       21.75       17.42     13.70 o 
   6  14   6      279.25      267.70     32.60 o 
   7  14   6      187.62      173.65     23.01 o 
   8  14   6       87.74       63.80     32.73 o 
   9  14   6      122.74      160.89     35.28 o 
  -8  15   6       44.65       21.30     17.23 o 
  -7  15   6      583.50      698.42     39.44 o 
  -6  15   6        8.23      -12.14     14.38 o 
  -5  15   6        2.70       -3.12     12.71 o 
  -4  15   6      174.70      203.93     24.94 o 
  -3  15   6      635.64      640.04     32.16 o 
  -2  15   6        2.21      -11.84     11.94 o 
  -1  15   6      741.53      701.55     46.20 o 
   0  15   6      129.44       87.07     16.73 o 
   1  15   6        5.24      -13.00     12.60 o 
   2  15   6      592.43      580.52     33.00 o 
   3  15   6      114.13       98.90     17.31 o 
   4  15   6       44.34       30.56     16.45 o 
   5  15   6       83.13       79.49     22.64 o 
   6  15   6        6.25      -21.17     15.54 o 
   7  15   6        5.76        0.15     19.96 o 
  -6  16   6      352.96      346.05     30.07 o 
  -5  16   6        4.22      -11.62     13.92 o 
  -4  16   6      180.78      193.39     21.79 o 
  -3  16   6        1.18        6.49     17.90 o 
  -2  16   6       74.36       86.97     17.64 o 
  -1  16   6       51.73       82.38     17.46 o 
   0  16   6       77.49      101.81     17.55 o 
   1  16   6      145.62      148.48     19.81 o 
   2  16   6      428.03      418.99     31.16 o 
   3  16   6        8.92        4.35     16.32 o 
   4  16   6      218.01      227.17     31.07 o 
 -17   0   7     1380.80     1475.76     96.85 o 
 -15   0   7     1084.72     1190.68     82.39 o 
 -13   0   7     2194.06     2115.75     72.18 o 
 -11   0   7     1044.55     1054.30     49.69 o 
  -9   0   7     1463.87     1441.72     40.86 o 
  -7   0   7       27.57       40.50      8.86 o 
  -5   0   7      203.62      137.82     23.69 o 
  -3   0   7     4686.99     5160.46     96.10 o 
  -1   0   7     1191.12     1200.04     28.90 o 
   1   0   7     4558.93     5029.98    117.98 o 
   3   0   7       24.75       18.81     13.02 o 
   5   0   7       17.41       11.54      7.03 o 
   7   0   7        1.22       11.84      7.53 o 
   9   0   7     1135.12     1104.21     35.66 o 
  11   0   7      293.28      232.41     42.61 o 
  13   0   7      135.75      119.31     37.45 o 
  15   0   7       42.10       13.29     30.75 o 
 -18   1   7      123.11      120.51     28.88 o 
 -17   1   7      915.85     1051.19     58.18 o 
 -16   1   7       74.30      101.15     31.01 o 
 -15   1   7      246.21      221.57     31.43 o 
 -14   1   7      417.19      402.66     44.35 o 
 -13   1   7       63.91       59.38     15.45 o 
 -12   1   7      225.97      179.88     16.22 o 
 -11   1   7      178.83      174.77     11.70 o 
 -10   1   7        0.12       -4.37      5.98 o 
  -9   1   7     1558.81     1516.99     29.17 o 
  -8   1   7       90.49       88.95      8.27 o 
  -7   1   7      105.91      118.03      8.83 o 
  -6   1   7     1299.58     1287.13     24.59 o 
  -5   1   7     1036.36     1167.56     37.92 o 
  -4   1   7        6.17        2.88      3.46 o 
  -3   1   7     2941.48     3044.92     47.58 o 
  -2   1   7     1724.83     1701.81     27.44 o 
  -1   1   7      350.31      309.90     10.01 o 
   0   1   7      243.19      245.53     11.02 o 
   1   1   7     4024.77     4431.15     75.10 o 
   2   1   7       69.53       63.67      8.66 o 
   3   1   7      902.77     1130.52     28.25 o 
   4   1   7     1852.19     1917.08     34.23 o 
   5   1   7      944.74     1070.83     20.64 o 
   6   1   7       98.84      113.33      8.31 o 
   7   1   7        0.92       -9.26      6.17 o 
   8   1   7      262.45      295.16     14.91 o 
   9   1   7        8.87        2.83      8.01 o 
  10   1   7      112.16      114.37     14.58 o 
  11   1   7      110.76       78.77     22.34 o 
  12   1   7       27.89       43.51     21.55 o 
  13   1   7     1369.09     1317.81     62.86 o 
  14   1   7        3.68       21.62     21.41 o 
  15   1   7       15.81       13.15     22.13 o 
  16   1   7       66.24       60.77     25.33 o 
 -18   2   7        1.70        2.84     21.60 o 
 -17   2   7      666.41      741.55     54.04 o 
 -16   2   7        0.85        0.68     18.20 o 
 -15   2   7       85.61       58.06     24.41 o 
 -14   2   7       50.83       43.00     19.41 o 
 -13   2   7     3836.38     3660.73     87.14 o 
 -12   2   7       75.23       76.22     13.28 o 
 -11   2   7      657.73      618.45     30.12 o 
 -10   2   7      536.30      511.24     17.60 o 
  -9   2   7     4718.29     4687.12     66.46 o 
  -8   2   7      213.20      209.08     13.39 o 
  -7   2   7      825.17      813.48     19.43 o 
  -6   2   7       76.25       81.20      7.48 o 
  -5   2   7       59.96       80.11      7.25 o 
  -4   2   7      859.39      967.85     22.14 o 
  -3   2   7     1790.30     1955.89     34.82 o 
  -2   2   7      193.18      228.17     10.55 o 
  -1   2   7     7619.53     8234.52    102.43 o 
   0   2   7       35.67       33.55      5.95 o 
   1   2   7     1145.43     1262.19     27.13 o 
   2   2   7      541.72      596.72     16.19 o 
   3   2   7      729.00      727.51     21.10 o 
   4   2   7     1276.69     1381.26     23.80 o 
   5   2   7      559.70      634.13     17.52 o 
   6   2   7        0.22       -1.35      6.72 o 
   7   2   7        9.30       -2.66      6.85 o 
   8   2   7       53.18       57.82      8.69 o 
   9   2   7      188.79      201.44     18.67 o 
  10   2   7      117.95      126.18     15.07 o 
  11   2   7     1032.04     1031.35    100.44 o 
  12   2   7       30.90       16.70     20.21 o 
  13   2   7       16.23       28.37     21.45 o 
  14   2   7      108.53      102.43     26.51 o 
  15   2   7       18.17       38.75     23.24 o 
  16   2   7      126.31      137.65     30.22 o 
 -18   3   7       32.55       10.81     32.89 o 
 -17   3   7      354.61      350.25    102.86 o 
 -16   3   7        9.24       15.87     18.84 o 
 -15   3   7       77.77       71.74     18.12 o 
 -14   3   7       77.66       59.70     17.08 o 
 -13   3   7      235.12      245.62     30.16 o 
 -12   3   7      555.98      538.05     26.49 o 
 -11   3   7     1415.06     1379.05     52.55 o 
 -10   3   7     3293.22     3212.12     56.15 o 
  -9   3   7        9.99        2.32      7.69 o 
  -8   3   7     4928.41     4923.74     68.71 o 
  -7   3   7      171.56      191.92     10.80 o 
  -6   3   7     2020.33     2085.53     40.24 o 
  -5   3   7     1967.44     1985.76     32.87 o 
  -4   3   7      608.69      524.52     16.18 o 
  -3   3   7     1110.14     1226.40     25.63 o 
  -2   3   7      582.55      508.07     22.21 o 
  -1   3   7       37.59       27.50      5.23 o 
   0   3   7       42.97       58.02      5.95 o 
   1   3   7     2180.45     2402.82     35.92 o 
   2   3   7      179.36      182.57      8.96 o 
   3   3   7      203.27      225.54     12.32 o 
   4   3   7       33.64       37.91      5.87 o 
   5   3   7     2899.59     3077.59     45.54 o 
   6   3   7       36.62       30.19      7.74 o 
   7   3   7       26.41       33.22      8.23 o 
   8   3   7      121.22      135.76     10.76 o 
   9   3   7       58.42       57.18     11.23 o 
  10   3   7       54.46       35.37     10.72 o 
  11   3   7       37.81       43.84     13.51 o 
  12   3   7      720.46      704.35     49.22 o 
  13   3   7     1647.32     1577.86    127.09 o 
  14   3   7       34.61       27.67     21.96 o 
  15   3   7      113.50      140.60     29.50 o 
  16   3   7        2.76      -19.75     25.96 o 
 -18   4   7        1.51       -4.66     35.89 o 
 -17   4   7      570.02      539.30     50.74 o 
 -16   4   7        0.51       14.43     16.32 o 
 -15   4   7      909.35      882.14     41.70 o 
 -14   4   7       14.09        3.55     14.69 o 
 -13   4   7     1963.73     1930.73     49.93 o 
 -12   4   7      152.41      102.12     14.95 o 
 -11   4   7      164.38      153.63     16.18 o 
 -10   4   7        0.62        3.72      9.88 o 
  -9   4   7     2567.61     2428.05     46.06 o 
  -8   4   7      511.89      498.41     31.04 o 
  -7   4   7      198.73      218.40     13.65 o 
  -6   4   7      386.34      392.64     14.03 o 
  -5   4   7       11.23        6.53      4.68 o 
  -4   4   7        1.60        1.11      4.64 o 
  -3   4   7      736.88      709.92     21.39 o 
  -2   4   7      107.57       97.47      7.45 o 
  -1   4   7      415.92      335.19     13.57 o 
   0   4   7      492.33      515.61     14.40 o 
   1   4   7     2147.79     2291.51     35.71 o 
   2   4   7       70.75       85.71      9.83 o 
   3   4   7       75.73      112.29     11.23 o 
   4   4   7      754.12      801.52     18.81 o 
   5   4   7        0.36        7.22      6.13 o 
   6   4   7       11.41        9.39      6.62 o 
   7   4   7      156.97      159.85     10.85 o 
   8   4   7      421.26      431.50     18.24 o 
   9   4   7     1796.14     1680.69     65.50 o 
  10   4   7      159.51      154.52     17.00 o 
  11   4   7      153.24      139.11     16.56 o 
  12   4   7        1.55      -21.22     17.43 o 
  13   4   7      333.31      315.15     35.85 o 
  14   4   7      122.13      127.08     37.63 o 
  15   4   7       18.24        9.33     21.96 o 
  16   4   7       64.71       66.46     26.13 o 
 -17   5   7       19.41       13.07     17.85 o 
 -16   5   7       67.84       53.92     23.93 o 
 -15   5   7       50.00      130.89     51.85 o 
 -14   5   7      119.46      117.12     20.11 o 
 -13   5   7      291.40      280.70     22.16 o 
 -12   5   7       44.43       21.87     11.78 o 
 -11   5   7       35.69       39.68     12.17 o 
 -10   5   7       43.12       29.11     11.35 o 
  -9   5   7       23.47        9.06      8.69 o 
  -8   5   7      275.94      278.65     18.24 o 
  -7   5   7      143.56      174.04     14.17 o 
  -6   5   7     4662.42     4529.13     71.86 o 
  -5   5   7      913.15      972.25     24.83 o 
  -4   5   7     1106.22     1163.45     23.29 o 
  -3   5   7        4.48        5.58      5.27 o 
  -2   5   7       89.92       88.24      7.71 o 
  -1   5   7     2574.17     2683.94     41.28 o 
   0   5   7       17.08       12.42      5.95 o 
   1   5   7      557.77      500.93     16.83 o 
   2   5   7       15.11       21.42      6.40 o 
   3   5   7     4637.25     4886.89     67.89 o 
   4   5   7      819.83      805.45     20.08 o 
   5   5   7      116.41      148.65     11.25 o 
   6   5   7     1059.81     1150.42     25.00 o 
   7   5   7      207.96      207.20     12.52 o 
   8   5   7       96.14       82.70      9.81 o 
   9   5   7      309.53      358.59     31.59 o 
  10   5   7       79.45       55.75     17.13 o 
  11   5   7      185.09      152.62     19.28 o 
  12   5   7      372.76      299.02     27.02 o 
  13   5   7      589.54      533.84     92.71 o 
  14   5   7      626.66      683.91    122.25 o 
  15   5   7        2.74       13.65     23.37 o 
  16   5   7       16.61       -6.41     23.94 o 
 -17   6   7       15.43      -25.42     16.95 o 
 -16   6   7        0.54      -22.42     20.96 o 
 -15   6   7       52.42       70.49     18.86 o 
 -14   6   7        4.74       29.38     15.74 o 
 -13   6   7      632.55      691.45     33.98 o 
 -12   6   7       73.88       91.97     16.83 o 
 -11   6   7     1666.31     1608.67     48.08 o 
 -10   6   7     1907.54     1860.61     57.49 o 
  -9   6   7     1899.76     1889.14     60.34 o 
  -8   6   7      346.03      314.62     17.25 o 
  -7   6   7      407.62      389.38     18.91 o 
  -6   6   7      846.21      816.76     24.39 o 
  -5   6   7      698.12      631.84     21.09 o 
  -4   6   7      122.51      111.08     10.78 o 
  -3   6   7     3970.54     4148.44     59.38 o 
  -2   6   7       40.00       34.95      7.64 o 
  -1   6   7       62.83       45.78      7.20 o 
   0   6   7      679.69      684.48     18.59 o 
   1   6   7     1748.96     1754.83     39.81 o 
   2   6   7      250.13      297.14     13.73 o 
   3   6   7      577.36      536.82     25.28 o 
   4   6   7     1453.25     1514.01     33.26 o 
   5   6   7      756.84      787.73     23.36 o 
   6   6   7       12.91       12.94      7.35 o 
   7   6   7      889.24      847.08     26.95 o 
   8   6   7      214.16      243.26     21.22 o 
   9   6   7     1041.87     1139.08     36.16 o 
  10   6   7      161.98      148.53     28.04 o 
  11   6   7       80.56       92.74     19.67 o 
  12   6   7        1.44       -4.91     13.55 o 
  13   6   7      784.09      705.12    100.49 o 
  14   6   7      131.75      136.27     29.45 o 
  15   6   7      197.76      136.14     31.38 o 
 -17   7   7        7.19        0.87     18.23 o 
 -16   7   7       26.97       30.93     17.98 o 
 -15   7   7      689.62      699.49     48.34 o 
 -14   7   7       20.45       19.29     13.62 o 
 -13   7   7     1016.55     1007.56     46.61 o 
 -12   7   7      589.36      517.92     29.42 o 
 -11   7   7      156.78      231.80     29.05 o 
 -10   7   7      891.36      845.12     36.98 o 
  -9   7   7       77.07       79.55     11.66 o 
  -8   7   7     1663.02     1699.30     38.40 o 
  -7   7   7      303.80      304.42     17.52 o 
  -6   7   7     1732.35     1596.30     35.79 o 
  -5   7   7     1527.98     1462.58     33.95 o 
  -4   7   7      423.83      394.99     18.53 o 
  -3   7   7       48.08       60.14      7.88 o 
  -2   7   7       80.78       65.52      8.24 o 
  -1   7   7      711.42      701.57     19.58 o 
   0   7   7      305.52      268.65     13.58 o 
   1   7   7      121.02      107.57     10.32 o 
   2   7   7     1452.33     1559.65     31.14 o 
   3   7   7     2056.91     2211.94     39.34 o 
   4   7   7      537.64      578.81     19.59 o 
   5   7   7       83.97      105.67     11.03 o 
   6   7   7      463.76      513.52     19.14 o 
   7   7   7     1820.28     1904.40     44.53 o 
   8   7   7      220.15      260.62     21.97 o 
   9   7   7     1538.89     1562.02     51.00 o 
  10   7   7      215.24      183.92     33.84 o 
  11   7   7       49.23       42.06     17.95 o 
  12   7   7      212.02      190.32     27.04 o 
  13   7   7       99.97      102.90     29.24 o 
  14   7   7       58.04       29.65     53.55 o 
  15   7   7        0.03       -3.57     30.13 o 
 -16   8   7      145.82      143.62     25.13 o 
 -15   8   7       31.17       42.85     19.74 o 
 -14   8   7       86.31       91.35     17.83 o 
 -13   8   7      462.99      464.43     40.77 o 
 -12   8   7      114.13      108.69     17.66 o 
 -11   8   7      105.84      113.27     20.07 o 
 -10   8   7      568.26      588.93     35.19 o 
  -9   8   7     3926.88     3873.80     78.60 o 
  -8   8   7     1437.92     1367.61     34.72 o 
  -7   8   7     1073.62     1066.87     30.01 o 
  -6   8   7      109.54      113.20     12.62 o 
  -5   8   7      823.10      789.21     25.65 o 
  -4   8   7      148.30      181.86     14.46 o 
  -3   8   7      495.38      496.27     21.06 o 
  -2   8   7      224.02      260.92     13.72 o 
  -1   8   7     1574.27     1512.23     30.86 o 
   0   8   7      260.31      266.54     14.40 o 
   1   8   7     1119.03     1083.49     30.50 o 
   2   8   7        8.10        7.98      8.13 o 
   3   8   7       55.11       46.45      9.52 o 
   4   8   7       20.62        9.25      8.77 o 
   5   8   7       18.39       18.64      9.01 o 
   6   8   7      115.38      123.36     13.45 o 
   7   8   7      346.94      356.56     22.10 o 
   8   8   7      637.96      645.55     30.81 o 
   9   8   7     2352.82     2496.54     68.62 o 
  10   8   7       46.77       40.37     15.99 o 
  11   8   7       69.59       59.30     16.52 o 
  12   8   7       44.72       47.16     20.14 o 
  14   8   7      188.28      111.15     45.37 o 
 -15   9   7      156.11      176.49     26.49 o 
 -14   9   7      301.93      351.97     38.40 o 
 -13   9   7      687.84      716.70     46.12 o 
 -12   9   7      223.58      216.32     24.90 o 
 -11   9   7      772.63      824.41     35.32 o 
 -10   9   7       56.61       65.95     15.13 o 
  -9   9   7        1.09        9.55     14.34 o 
  -8   9   7       94.33      116.57     13.83 o 
  -7   9   7      193.50      222.99     16.79 o 
  -6   9   7     1325.66     1209.99     32.56 o 
  -5   9   7      708.48      657.58     25.49 o 
  -4   9   7       91.34       68.80     11.64 o 
  -3   9   7      628.00      626.04     24.28 o 
  -2   9   7      334.38      332.43     18.85 o 
  -1   9   7     4370.47     4196.87     64.01 o 
   0   9   7       26.90       30.01      9.23 o 
   1   9   7     1166.52     1145.83     27.85 o 
   2   9   7      103.72      101.24     11.46 o 
   3   9   7     3421.76     3523.03     57.40 o 
   4   9   7       25.52       11.11      8.88 o 
   5   9   7       46.36       58.55     17.54 o 
   6   9   7     1469.46     1562.17     38.56 o 
   7   9   7     1357.76     1408.72     51.96 o 
   8   9   7      323.36      290.47     23.51 o 
   9   9   7     1245.14     1272.53     42.41 o 
  10   9   7       73.12       88.92     17.94 o 
  11   9   7       62.26       67.19     17.97 o 
  12   9   7        4.47       -8.92     21.67 o 
  13   9   7       94.51      129.46     47.73 o 
 -15  10   7        8.70        5.65     17.74 o 
 -14  10   7       47.14       34.09     16.38 o 
 -13  10   7      613.47      685.34     65.42 o 
 -12  10   7       57.18       50.76     15.84 o 
 -11  10   7      106.77       87.74     18.22 o 
 -10  10   7      915.56      858.26     37.07 o 
  -9  10   7      589.82      640.13     32.89 o 
  -8  10   7      174.13      203.21     19.97 o 
  -7  10   7      257.50      260.75     18.88 o 
  -6  10   7      283.15      294.88     19.04 o 
  -5  10   7       92.13      122.83     14.21 o 
  -4  10   7        0.06       -6.65      9.30 o 
  -3  10   7     1142.41     1230.95     33.30 o 
  -2  10   7      134.42      126.48     13.95 o 
  -1  10   7      507.97      551.56     24.36 o 
   0  10   7     1119.83     1098.37     27.93 o 
   1  10   7      779.50      807.05     28.91 o 
   2  10   7      262.22      241.94     20.71 o 
   3  10   7     1138.20     1231.26     33.62 o 
   4  10   7      223.33      218.67     15.74 o 
   5  10   7     1069.58     1064.03     28.94 o 
   6  10   7      459.43      440.58     20.92 o 
   7  10   7      880.51      917.90     31.32 o 
   8  10   7       22.18        8.08     14.88 o 
   9  10   7      683.83      732.77     78.21 o 
  10  10   7       17.90        7.13     20.00 o 
  11  10   7       15.83       -7.73     22.25 o 
  12  10   7       18.15       37.02     21.42 o 
  13  10   7      789.09      788.54    197.11 o 
 -14  11   7       16.37       12.07     22.44 o 
 -13  11   7      859.20      963.31     50.96 o 
 -12  11   7       58.05       55.03     17.29 o 
 -11  11   7      326.45      387.51     28.87 o 
 -10  11   7      335.83      343.43     30.27 o 
  -9  11   7       18.06        7.66     13.38 o 
  -8  11   7      393.13      366.20     35.11 o 
  -7  11   7      411.92      438.91     24.92 o 
  -6  11   7        3.64      -13.91      9.27 o 
  -5  11   7      286.13      334.91     24.76 o 
  -4  11   7      129.00      140.00     15.39 o 
  -3  11   7       19.78       30.52     11.19 o 
  -2  11   7      261.90      288.13     19.76 o 
  -1  11   7      826.41      869.20     29.05 o 
   0  11   7       85.85       48.57     12.05 o 
   1  11   7      689.07      669.30     26.99 o 
   2  11   7      388.11      393.13     20.04 o 
   3  11   7     2092.11     2115.84     45.74 o 
   4  11   7        0.11       -5.16      9.67 o 
   5  11   7      210.88      225.87     24.66 o 
   6  11   7      773.74      746.94     26.98 o 
   7  11   7     1992.76     2044.75     63.84 o 
   8  11   7      102.59       74.37     17.75 o 
   9  11   7      801.41      855.93     43.29 o 
  10  11   7      336.37      290.93     37.74 o 
  11  11   7       47.99       54.95     25.97 o 
  12  11   7      267.11      287.85     32.80 o 
 -13  12   7      303.78      376.46     31.30 o 
 -12  12   7        8.83       -8.86     14.65 o 
 -11  12   7      515.80      579.35     35.75 o 
 -10  12   7      809.63      846.28     41.79 o 
  -9  12   7     1409.79     1398.66     46.55 o 
  -8  12   7      499.69      459.12     30.18 o 
  -7  12   7        3.42       -3.26     18.34 o 
  -6  12   7     1418.02     1386.15     38.77 o 
  -5  12   7      394.75      408.88     23.65 o 
  -4  12   7      366.18      299.14     20.57 o 
  -3  12   7      188.87      182.83     17.36 o 
  -2  12   7        1.04      -14.49     10.21 o 
  -1  12   7     1205.95     1158.76     34.61 o 
   0  12   7      404.64      389.91     25.19 o 
   1  12   7     1226.42     1206.98     35.77 o 
   2  12   7        0.31       11.53     11.93 o 
   3  12   7     1827.62     1853.89     41.04 o 
   4  12   7      294.80      297.05     21.09 o 
   5  12   7      283.28      290.33     22.08 o 
   6  12   7      293.37      277.34     21.14 o 
   7  12   7       10.51       17.21     15.60 o 
   8  12   7        0.16      -10.30     20.74 o 
   9  12   7      483.15      505.95     55.85 o 
  10  12   7      581.90      604.62     57.53 o 
  11  12   7        3.56        0.17     20.83 o 
 -11  13   7     1120.80     1145.73     57.39 o 
 -10  13   7      247.42      308.66     27.59 o 
  -9  13   7      271.82      248.61     24.83 o 
  -8  13   7     1703.66     1696.40     61.45 o 
  -7  13   7      624.52      667.44     36.06 o 
  -6  13   7      311.76      293.41     22.04 o 
  -5  13   7      248.15      261.29     25.10 o 
  -4  13   7      586.27      556.95     28.03 o 
  -3  13   7      555.45      571.73     28.20 o 
  -2  13   7     1431.20     1501.63     41.20 o 
  -1  13   7     1997.91     2014.16     48.74 o 
   0  13   7      127.75      135.68     17.42 o 
   1  13   7       11.33       -6.68     11.82 o 
   2  13   7      407.72      400.44     24.54 o 
   3  13   7      405.49      405.18     24.61 o 
   4  13   7       27.87       27.14     12.09 o 
   5  13   7       60.12       47.11     12.91 o 
   6  13   7      609.45      595.27     39.61 o 
   7  13   7      733.03      631.17     67.95 o 
   8  13   7       49.23       38.06     21.00 o 
   9  13   7      603.28      647.63     92.56 o 
 -10  14   7      271.20      259.82     27.47 o 
  -9  14   7      375.53      391.30     31.12 o 
  -8  14   7       22.20        7.48     15.25 o 
  -7  14   7      155.40      164.59     21.94 o 
  -6  14   7     1264.65     1254.31     40.16 o 
  -5  14   7      415.25      387.72     28.93 o 
  -4  14   7      195.50      234.32     23.48 o 
  -3  14   7      882.12      902.67     37.65 o 
  -2  14   7       48.85       66.55     17.06 o 
  -1  14   7       49.14       35.05     13.93 o 
   0  14   7      292.29      267.82     27.09 o 
   1  14   7        0.30        5.09     14.09 o 
   2  14   7        1.39       -4.89     13.18 o 
   3  14   7      122.24      107.81     19.32 o 
   4  14   7      204.66      232.67     23.83 o 
   5  14   7      220.46      248.79     29.16 o 
   6  14   7      431.32      441.83     43.50 o 
   7  14   7      186.41      139.21     26.23 o 
   8  14   7      257.24      245.05     31.26 o 
  -8  15   7      366.68      391.08     32.10 o 
  -7  15   7      220.24      249.07     29.46 o 
  -6  15   7      179.69      182.52     23.79 o 
  -5  15   7       45.74       37.68     14.81 o 
  -4  15   7      417.24      438.07     28.21 o 
  -3  15   7       17.00        5.35     13.63 o 
  -2  15   7      474.76      472.36     53.28 o 
  -1  15   7       18.43       14.91     13.99 o 
   0  15   7       43.24       63.18     15.87 o 
   1  15   7        0.06       -0.78     13.69 o 
   2  15   7      108.77       98.73     26.59 o 
   3  15   7      144.86      170.89     19.95 o 
   4  15   7      228.64      268.93     32.32 o 
   5  15   7        8.85       13.89     25.78 o 
   6  15   7      188.89      180.85     34.39 o 
  -5  16   7      389.42      389.46     27.85 o 
  -4  16   7       89.96      117.71     18.95 o 
  -3  16   7       18.86        3.53     14.23 o 
  -2  16   7       22.72       25.35     15.88 o 
  -1  16   7        1.88       -2.62     14.32 o 
   0  16   7     1072.70     1164.91     61.33 o 
   1  16   7        6.13        6.35     14.26 o 
   2  16   7      206.27      257.87     23.94 o 
   3  16   7      263.25      252.37     41.03 o 
 -18   0   8       13.31        7.15     30.97 o 
 -16   0   8      551.08      548.31     63.67 o 
 -14   0   8       12.76       39.23     27.73 o 
 -12   0   8       92.00       78.30     18.81 o 
 -10   0   8     1914.77     1900.97     49.75 o 
  -8   0   8        0.27        2.52      8.33 o 
  -6   0   8        3.40        6.97      5.65 o 
  -4   0   8     2133.46     2290.47     51.18 o 
  -2   0   8      114.38      180.34     12.43 o 
   0   0   8     1868.57     2129.95     60.60 o 
   2   0   8     1168.60     1275.63     54.64 o 
   4   0   8      222.70      233.58     22.00 o 
   6   0   8      286.49      306.81     25.57 o 
   8   0   8      439.94      453.34     51.23 o 
  10   0   8      629.21      649.23     39.22 o 
  12   0   8     1421.85     1516.43     95.23 o 
  14   0   8        0.14        6.61     29.35 o 
  16   0   8       83.08       18.78     34.66 o 
 -18   1   8       20.70        6.61     28.90 o 
 -17   1   8      117.25      108.08     35.31 o 
 -16   1   8     1055.89     1172.26     59.79 o 
 -15   1   8       29.02        8.35     19.09 o 
 -14   1   8      351.13      427.65     76.38 o 
 -13   1   8      103.18       97.15     22.46 o 
 -12   1   8     1306.13     1216.98     40.96 o 
 -11   1   8      870.77      837.82     22.30 o 
 -10   1   8     2875.30     2808.72     45.96 o 
  -9   1   8      544.19      572.64     18.17 o 
  -8   1   8     2524.45     2380.07     39.53 o 
  -7   1   8      760.48      832.78     20.40 o 
  -6   1   8      317.16      196.09     13.36 o 
  -5   1   8       45.49       58.78      8.91 o 
  -4   1   8     2242.25     1829.27     63.17 o 
  -3   1   8      675.36      655.46     16.26 o 
  -2   1   8     5340.40     5297.93     69.87 o 
  -1   1   8      267.97      238.75     12.59 o 
   0   1   8     3125.63     2826.83     52.94 o 
   1   1   8       58.77       64.46      9.39 o 
   2   1   8     6705.10     6687.95    109.43 o 
   3   1   8      981.22      981.48     36.43 o 
   4   1   8     2785.21     2535.35     51.24 o 
   5   1   8      601.91      548.41     17.41 o 
   6   1   8     2702.82     2963.17     50.68 o 
   7   1   8       51.17       57.53     18.02 o 
   8   1   8     2433.45     2691.88     56.78 o 
   9   1   8       47.23       24.28     16.34 o 
  10   1   8      298.68      325.26     24.75 o 
  11   1   8      225.37      231.12     30.17 o 
  12   1   8     1438.29     1426.30     64.46 o 
  13   1   8       50.05       33.41     32.71 o 
  14   1   8      636.37      652.93     99.02 o 
  15   1   8      235.26      181.29     32.35 o 
  16   1   8        8.19       24.47     25.27 o 
 -18   2   8      146.31      172.70     32.27 o 
 -17   2   8      116.84      168.26     30.68 o 
 -16   2   8       12.82       21.79     21.23 o 
 -15   2   8       67.48       66.06     17.25 o 
 -14   2   8       48.14       33.47     15.14 o 
 -13   2   8      202.61      229.38     22.58 o 
 -12   2   8      124.25      151.76     15.92 o 
 -11   2   8      249.94      264.74     19.61 o 
 -10   2   8     1782.57     1744.98     37.27 o 
  -9   2   8      233.57      264.11     13.40 o 
  -8   2   8        4.81        0.77      6.01 o 
  -7   2   8        0.01       -2.25      5.58 o 
  -6   2   8      771.18      822.14     20.10 o 
  -5   2   8      457.71      480.13     15.32 o 
  -4   2   8     3999.60     4179.95     64.81 o 
  -3   2   8      154.66      179.41     11.40 o 
  -2   2   8      140.30      157.78      9.45 o 
  -1   2   8     1462.70     1585.14     26.75 o 
   0   2   8     2662.09     2908.35     47.28 o 
   1   2   8       40.64       46.06      7.25 o 
   2   2   8      934.77      983.86     22.03 o 
   3   2   8       37.80       50.52      7.27 o 
   4   2   8      809.51      831.55     23.07 o 
   5   2   8        0.69       11.31      8.68 o 
   6   2   8       16.59       14.93      8.39 o 
   7   2   8      520.86      521.34     25.26 o 
   8   2   8      429.29      355.74     20.80 o 
   9   2   8      115.55      136.96     15.09 o 
  10   2   8      352.16      254.67     50.33 o 
  11   2   8        1.19      -24.36     16.24 o 
  12   2   8     1692.87     1605.69     69.31 o 
  13   2   8        7.01        7.34     20.58 o 
  14   2   8        1.74        3.71     20.91 o 
  15   2   8        8.84       -2.77     22.16 o 
  16   2   8       31.82       29.41     24.92 o 
 -18   3   8       87.25      115.01     30.04 o 
 -17   3   8       52.92       93.63     29.63 o 
 -16   3   8      793.46      766.37     43.67 o 
 -15   3   8      238.07      218.38     24.63 o 
 -14   3   8      370.50      324.30     32.80 o 
 -13   3   8      312.21      285.08     25.57 o 
 -12   3   8     1173.20      996.69     37.48 o 
 -11   3   8      427.74      413.05     23.54 o 
 -10   3   8     2764.46     2597.53     49.11 o 
  -9   3   8       44.12       52.10      9.80 o 
  -8   3   8     3859.62     3907.42     57.71 o 
  -7   3   8     2571.79     2554.49     41.37 o 
  -6   3   8     3466.64     3223.49     48.80 o 
  -5   3   8     2804.04     2754.86     42.91 o 
  -4   3   8     4033.88     3805.10     65.82 o 
  -3   3   8      906.43      896.28     22.34 o 
  -2   3   8     3251.85     3272.72     52.61 o 
  -1   3   8      201.46      164.05     10.26 o 
   0   3   8     1341.52     1275.18     23.01 o 
   1   3   8     1981.39     2094.48     37.83 o 
   2   3   8     3075.18     3229.21     57.95 o 
   3   3   8     3057.68     3039.56     50.49 o 
   4   3   8      219.90      189.12     12.02 o 
   5   3   8      464.44      419.52     17.31 o 
   6   3   8      535.13      618.15     22.27 o 
   7   3   8     2653.04     2609.46     55.39 o 
   8   3   8     1511.76     1659.17     36.74 o 
   9   3   8     1335.48     1321.74     51.53 o 
  10   3   8      555.10      591.02     32.78 o 
  11   3   8      248.08      164.28     41.60 o 
  12   3   8     1356.79     1430.54     65.78 o 
  13   3   8       35.34        6.79     20.70 o 
  14   3   8      759.85      664.77     57.48 o 
  15   3   8      304.03      237.22     34.86 o 
  16   3   8       31.58       53.90     25.78 o 
 -17   4   8       38.53        5.26     20.22 o 
 -16   4   8      383.32      360.66     31.82 o 
 -15   4   8       40.97       57.91     19.43 o 
 -14   4   8        0.02      -18.39     12.26 o 
 -13   4   8       46.71       34.66     17.68 o 
 -12   4   8       17.97        3.10     10.97 o 
 -11   4   8      253.91      244.20     19.35 o 
 -10   4   8      858.52      916.44     26.89 o 
  -9   4   8     1585.53     1565.27     35.49 o 
  -8   4   8      260.53      267.63     20.68 o 
  -7   4   8     1124.86     1144.78     28.82 o 
  -6   4   8      634.37      604.43     17.19 o 
  -5   4   8       21.04       26.25     10.03 o 
  -4   4   8        3.81       -2.33      8.29 o 
  -3   4   8      373.49      361.68     15.52 o 
  -2   4   8      971.54      985.61     23.20 o 
  -1   4   8      545.57      517.01     15.04 o 
   0   4   8      144.92      152.74     10.81 o 
   1   4   8        2.56        4.26      5.26 o 
   2   4   8      358.63      343.24     12.79 o 
   3   4   8       22.43       25.03      8.91 o 
   4   4   8       38.16       34.84      7.14 o 
   5   4   8       25.99       23.66      8.60 o 
   6   4   8        0.06       -7.47      7.42 o 
   7   4   8      255.73      254.29     18.92 o 
   8   4   8      959.87     1000.59     38.46 o 
   9   4   8        7.77       -4.51     13.80 o 
  10   4   8      416.93      393.14     28.82 o 
  11   4   8      300.91      247.64     26.39 o 
  12   4   8      954.33      966.27     54.65 o 
  13   4   8       33.28       32.67     22.71 o 
  14   4   8        2.69       11.28     22.10 o 
  15   4   8        6.33        2.02     21.96 o 
 -17   5   8      936.25      898.27     57.01 o 
 -16   5   8      398.35      445.20     34.53 o 
 -15   5   8      105.75      120.87     20.96 o 
 -14   5   8       21.94        9.18     19.16 o 
 -13   5   8      874.06      783.32     40.32 o 
 -12   5   8       24.12       22.32     12.18 o 
 -11   5   8      152.68      207.39     23.98 o 
 -10   5   8      535.60      558.86     27.85 o 
  -9   5   8        6.27       -4.43      8.19 o 
  -8   5   8      160.76      183.49     14.28 o 
  -7   5   8      640.73      653.81     24.89 o 
  -6   5   8       91.45       78.93     12.70 o 
  -5   5   8      124.53      137.05      9.47 o 
  -4   5   8      919.64      902.21     21.76 o 
  -3   5   8      588.43      544.80     18.77 o 
  -2   5   8      918.68      914.09     24.28 o 
  -1   5   8     1229.14     1179.33     26.63 o 
   0   5   8      301.18      250.56     11.85 o 
   1   5   8     2249.77     2284.51     37.54 o 
   2   5   8     1271.90     1318.13     27.83 o 
   3   5   8     1029.20     1040.32     23.15 o 
   4   5   8      111.38      100.04     10.38 o 
   5   5   8      115.80      132.01     10.96 o 
   6   5   8      622.30      653.15     25.99 o 
   7   5   8     1803.05     1825.77     41.41 o 
   8   5   8     1281.72     1321.21     32.61 o 
   9   5   8       98.28       91.07     19.40 o 
  10   5   8      145.72      134.19     20.84 o 
  11   5   8      422.38      528.76     34.00 o 
  12   5   8      404.19      347.80     52.08 o 
  13   5   8        1.69      -24.23     20.06 o 
  14   5   8      404.86      413.80     48.16 o 
  15   5   8      962.95      928.81     62.44 o 
 -17   6   8       41.09       15.21     18.58 o 
 -16   6   8      173.20      201.99     27.04 o 
 -15   6   8       34.57       59.92     18.07 o 
 -14   6   8      215.96      213.02     25.44 o 
 -13   6   8        1.20       25.65     13.42 o 
 -12   6   8       14.23       -0.19     11.27 o 
 -11   6   8        2.08       -2.31     10.78 o 
 -10   6   8     1008.05     1014.77     34.81 o 
  -9   6   8      442.52      473.59     23.40 o 
  -8   6   8        1.66       -6.13      9.37 o 
  -7   6   8      472.08      450.05     20.37 o 
  -6   6   8       48.06       38.77      9.56 o 
  -5   6   8       33.83       21.27      8.36 o 
  -4   6   8     1400.37     1447.13     32.70 o 
  -3   6   8      171.11      213.99     11.64 o 
  -2   6   8      210.71      238.16     12.30 o 
  -1   6   8     1575.58     1576.99     29.95 o 
   0   6   8      173.72      169.05     15.86 o 
   1   6   8      193.30      229.77     14.25 o 
   2   6   8      242.46      217.50     12.52 o 
   3   6   8       39.87       41.57      8.33 o 
   4   6   8       66.92       53.24      8.99 o 
   5   6   8       59.39       41.76     10.64 o 
   6   6   8      274.23      292.91     20.32 o 
   7   6   8      864.24      865.96     32.72 o 
   8   6   8      324.93      333.57     74.41 o 
   9   6   8       30.50       32.60     13.49 o 
  10   6   8      175.92      188.90     22.74 o 
  11   6   8      159.37      147.92     22.04 o 
  12   6   8       65.70       59.18     20.96 o 
  13   6   8       83.87       77.47     25.60 o 
  14   6   8      147.42      136.35     29.54 o 
  15   6   8        2.64       16.89     23.86 o 
 -16   7   8      923.21      949.47     48.09 o 
 -15   7   8      158.30      144.39     23.91 o 
 -14   7   8      374.91      356.51     26.96 o 
 -13   7   8      749.77      779.09     35.98 o 
 -12   7   8        7.17        7.48     12.04 o 
 -11   7   8        5.98        1.33     11.26 o 
 -10   7   8       43.03       56.44     15.39 o 
  -9   7   8      319.23      311.64     20.95 o 
  -8   7   8      347.89      371.41     20.03 o 
  -7   7   8     4511.02     4347.36     73.24 o 
  -6   7   8      115.82       71.53     11.29 o 
  -5   7   8     1884.04     1915.50     40.56 o 
  -4   7   8       16.44       15.22      8.97 o 
  -3   7   8     1477.58     1406.75     32.94 o 
  -2   7   8       19.74       30.68      8.07 o 
  -1   7   8      293.27      286.27     14.12 o 
   0   7   8      415.04      471.98     17.68 o 
   1   7   8     1583.15     1672.42     32.60 o 
   2   7   8     1097.91     1144.72     26.57 o 
   3   7   8     2570.89     2436.71     44.60 o 
   4   7   8       12.39        1.41      7.72 o 
   5   7   8      534.54      452.92     24.47 o 
   6   7   8        7.95        2.24      7.59 o 
   7   7   8     2151.57     2096.24     51.31 o 
   8   7   8       37.40       20.29     18.31 o 
   9   7   8      428.63      401.09     25.86 o 
  10   7   8       28.35        9.77     20.95 o 
  11   7   8      269.66      235.83     42.78 o 
  12   7   8        0.14      -13.60     20.71 o 
  13   7   8       26.43        0.81     22.97 o 
  14   7   8      174.95      200.40     43.74 o 
 -16   8   8     1016.99     1050.25     96.62 o 
 -15   8   8       73.85       50.13     19.22 o 
 -14   8   8      663.31      672.36     35.91 o 
 -13   8   8       15.85       13.48     13.67 o 
 -12   8   8      113.12      125.19     29.66 o 
 -11   8   8       20.73       21.38     14.36 o 
 -10   8   8      550.78      523.49     29.12 o 
  -9   8   8      857.60      840.19     40.57 o 
  -8   8   8      208.77      182.19     15.35 o 
  -7   8   8      304.36      321.13     19.14 o 
  -6   8   8      173.40      143.03     14.32 o 
  -5   8   8      279.60      256.99     17.64 o 
  -4   8   8       74.92       76.57     11.97 o 
  -3   8   8       36.37       44.52     11.90 o 
  -2   8   8     1111.12     1061.41     29.35 o 
  -1   8   8      201.59      176.59     12.72 o 
   0   8   8      208.25      222.94     13.78 o 
   1   8   8        3.96       13.32      8.55 o 
   2   8   8       45.62       33.05      9.45 o 
   3   8   8      288.47      297.51     16.10 o 
   4   8   8      161.95      162.46     13.10 o 
   5   8   8       25.50       45.64     13.13 o 
   6   8   8      669.09      684.49     42.20 o 
   7   8   8       48.43       67.68     12.88 o 
   8   8   8      731.59      720.60     42.67 o 
   9   8   8        0.25      -17.93     13.65 o 
  10   8   8       68.18       59.12     16.50 o 
  11   8   8        4.05       -7.06     17.13 o 
  12   8   8        0.06       -9.30     18.46 o 
  13   8   8        0.40      -34.50     23.00 o 
  14   8   8      304.94      299.79     60.69 o 
 -15   9   8        6.84       -1.99     16.12 o 
 -14   9   8      117.69      122.24     20.44 o 
 -13   9   8      588.29      568.20     38.16 o 
 -12   9   8      280.91      275.42     27.99 o 
 -11   9   8      250.55      259.12     29.39 o 
 -10   9   8      250.61      225.67     21.43 o 
  -9   9   8      442.00      448.23     27.45 o 
  -8   9   8        4.99      -10.60      9.13 o 
  -7   9   8     1359.77     1398.48     36.17 o 
  -6   9   8       64.60       35.72     10.62 o 
  -5   9   8       55.53       52.82     11.48 o 
  -4   9   8       54.79       37.38     10.70 o 
  -3   9   8      534.71      549.11     23.84 o 
  -2   9   8       17.54        5.84      9.67 o 
  -1   9   8      161.84      160.92     14.41 o 
   0   9   8      261.08      244.09     15.85 o 
   1   9   8      163.62      178.67     13.76 o 
   2   9   8        6.95       11.26      9.11 o 
   3   9   8       57.00       62.16     10.56 o 
   4   9   8      259.13      276.33     16.29 o 
   5   9   8      231.43      263.76     22.82 o 
   6   9   8       48.25       45.11     12.40 o 
   7   9   8     1857.12     1923.04     53.23 o 
   8   9   8       32.81       53.25     16.28 o 
   9   9   8      117.97      147.22     25.19 o 
  10   9   8       31.01       17.51     15.90 o 
  11   9   8      389.10      409.64     53.94 o 
  12   9   8       18.04      -15.57     19.30 o 
  13   9   8       47.58       -1.29     36.81 o 
 -14  10   8      278.79      352.29     39.17 o 
 -13  10   8       56.80       56.94     17.27 o 
 -12  10   8        5.78       26.20     17.43 o 
 -11  10   8      193.19      186.27     31.30 o 
 -10  10   8      687.56      716.22     36.09 o 
  -9  10   8        0.38        8.90     12.78 o 
  -8  10   8       31.61       22.11     11.47 o 
  -7  10   8        0.91        0.60      9.96 o 
  -6  10   8       67.87       71.79     12.97 o 
  -5  10   8      419.64      425.39     22.58 o 
  -4  10   8      993.77      906.71     29.22 o 
  -3  10   8        3.43       -5.49      9.22 o 
  -2  10   8      940.36      875.02     31.25 o 
  -1  10   8      740.04      708.73     26.65 o 
   0  10   8     1825.03     1790.86     41.64 o 
   1  10   8      462.56      433.69     20.04 o 
   2  10   8      144.80      122.26     13.01 o 
   3  10   8        5.85      -11.38      9.10 o 
   4  10   8       68.84       57.23     11.50 o 
   5  10   8       99.48       66.75     13.61 o 
   6  10   8      363.66      417.97     29.45 o 
   7  10   8       11.97        3.38     14.02 o 
   8  10   8      266.71      231.02     23.18 o 
   9  10   8        9.14      -16.03     14.68 o 
  10  10   8      410.14      398.97     31.15 o 
  11  10   8       15.13       -8.68     23.50 o 
  12  10   8        0.14       40.56     39.00 o 
 -13  11   8      304.87      353.61     57.87 o 
 -12  11   8       30.15       12.89     15.45 o 
 -11  11   8        7.99       -3.65     13.63 o 
 -10  11   8       10.11        7.25     13.51 o 
  -9  11   8       21.88       21.77     13.88 o 
  -8  11   8      251.92      254.86     23.09 o 
  -7  11   8      203.76      226.54     19.87 o 
  -6  11   8       34.96       29.04     11.82 o 
  -5  11   8       63.62       40.09     14.11 o 
  -4  11   8      175.06      202.21     17.41 o 
  -3  11   8       24.31       12.20     10.99 o 
  -2  11   8      253.56      274.12     19.44 o 
  -1  11   8       10.66        9.18     10.53 o 
   0  11   8       55.61       34.64     11.82 o 
   1  11   8      191.19      188.48     18.74 o 
   2  11   8        0.13        7.10      9.99 o 
   3  11   8      475.90      458.98     29.46 o 
   4  11   8       12.52       11.91     10.68 o 
   5  11   8      223.60      227.51     19.28 o 
   6  11   8      132.49      161.44     24.97 o 
   7  11   8       59.89       39.03     16.05 o 
   8  11   8        6.11        3.23     15.20 o 
   9  11   8       19.67       35.42     17.46 o 
  10  11   8       25.98       -7.96     19.17 o 
  11  11   8       62.99       93.51     44.49 o 
 -12  12   8       35.03       22.32     16.93 o 
 -11  12   8      817.46      828.63     42.16 o 
 -10  12   8      125.89      153.40     21.83 o 
  -9  12   8       24.14        0.70     14.02 o 
  -8  12   8       17.42        9.09     13.60 o 
  -7  12   8      362.72      345.17     22.84 o 
  -6  12   8       82.26       83.58     14.96 o 
  -5  12   8      648.68      658.41     29.94 o 
  -4  12   8      353.47      348.89     28.01 o 
  -3  12   8       48.38       41.51     16.65 o 
  -2  12   8     1025.93     1014.78     33.02 o 
  -1  12   8      393.78      379.83     27.78 o 
   0  12   8      371.40      355.51     22.51 o 
   1  12   8      261.84      247.67     19.87 o 
   2  12   8        0.18      -16.41     10.94 o 
   3  12   8       68.77       64.75     13.13 o 
   4  12   8       78.73       93.10     15.45 o 
   5  12   8       19.65       10.60     12.64 o 
   6  12   8       54.93       56.04     16.94 o 
   7  12   8        1.98       -2.80     15.11 o 
   8  12   8        1.65      -14.86     15.39 o 
   9  12   8       25.81       57.44     27.16 o 
  10  12   8      227.34      208.55     36.71 o 
 -11  13   8       49.13       20.44     17.31 o 
 -10  13   8      211.43      232.62     30.67 o 
  -9  13   8        7.97       10.19     15.75 o 
  -8  13   8        0.37      -20.06     13.37 o 
  -7  13   8       39.02       36.15     15.73 o 
  -6  13   8      116.75      104.46     16.46 o 
  -5  13   8       77.47       54.56     14.17 o 
  -4  13   8      113.22      132.59     17.25 o 
  -3  13   8      375.97      353.81     31.62 o 
  -2  13   8        7.83       16.28     13.15 o 
  -1  13   8       11.27       12.97     12.56 o 
   0  13   8      250.58      282.52     21.76 o 
   1  13   8        2.80        1.28     12.59 o 
   2  13   8       12.31       17.08     13.01 o 
   3  13   8      318.06      353.25     34.90 o 
   4  13   8       22.26        7.68     14.59 o 
   5  13   8       63.57       57.03     15.23 o 
   6  13   8      215.93      228.23     33.59 o 
   7  13   8        0.04      -22.72     15.15 o 
   8  13   8       90.91       55.83     27.34 o 
   9  13   8       30.89       -1.16     20.10 o 
  -9  14   8      642.47      715.21     40.34 o 
  -8  14   8       15.13       12.77     15.76 o 
  -7  14   8      788.28      839.89     41.71 o 
  -6  14   8       87.00       88.66     19.36 o 
  -5  14   8      261.26      269.09     22.01 o 
  -4  14   8        5.39       -9.90     12.07 o 
  -3  14   8       47.39       10.08     13.26 o 
  -2  14   8        3.30        0.53     12.82 o 
  -1  14   8       18.12       18.91     14.21 o 
   0  14   8       76.07       80.49     16.16 o 
   1  14   8      421.16      370.08     31.72 o 
   2  14   8       51.89       36.27     19.34 o 
   3  14   8        0.35      -13.00     14.77 o 
   4  14   8      111.57       88.90     19.58 o 
   5  14   8       25.09       45.91     29.54 o 
   6  14   8      363.91      357.18     55.65 o 
   7  14   8        0.64       -9.14     19.20 o 
  -7  15   8       13.71       20.53     17.70 o 
  -6  15   8       95.67       93.38     28.89 o 
  -5  15   8       37.07       49.61     15.80 o 
  -4  15   8       99.10      100.21     25.32 o 
  -3  15   8        0.07        4.30     15.65 o 
  -2  15   8      368.72      367.18     29.52 o 
  -1  15   8       83.05       79.44     19.21 o 
   0  15   8       87.11      107.11     20.44 o 
   1  15   8        2.86       -9.27     15.26 o 
   2  15   8       48.83       27.66     20.67 o 
   3  15   8        0.01       -3.81     18.34 o 
   4  15   8        3.25       -7.87     19.49 o 
   5  15   8        2.64      -21.46     22.73 o 
  -2  16   8       76.71       93.79     18.89 o 
  -1  16   8        2.40        3.27     15.07 o 
   0  16   8        3.27      -20.53     14.18 o 
 -17   0   9      456.74      518.88     65.05 o 
 -15   0   9      255.80      301.90     47.83 o 
 -13   0   9      651.08      630.89     62.29 o 
 -11   0   9        2.17       17.45     10.86 o 
  -9   0   9      213.82      238.33     21.66 o 
  -7   0   9      902.37      974.77     48.36 o 
  -5   0   9      170.89      147.79     31.11 o 
  -3   0   9     3244.94     3240.28     67.33 o 
  -1   0   9     1878.62     1978.17     43.81 o 
   1   0   9     2682.85     2556.80     78.03 o 
   3   0   9      668.79      728.36     38.54 o 
   5   0   9      605.87      576.38     44.86 o 
   7   0   9      274.46      251.54     26.28 o 
   9   0   9        1.55       -4.65     11.75 o 
  11   0   9       43.93       63.64     32.14 o 
  13   0   9        0.03      -12.77     26.46 o 
  15   0   9        0.89       22.12     33.29 o 
 -18   1   9      228.10      287.95     37.36 o 
 -17   1   9      183.41      129.89     34.80 o 
 -16   1   9       60.34       94.81     25.59 o 
 -15   1   9      169.93      200.18     30.46 o 
 -14   1   9      126.04      170.91     27.46 o 
 -13   1   9        3.57      -16.56     11.28 o 
 -12   1   9        2.48       10.81      7.93 o 
 -11   1   9      802.24      736.05     32.72 o 
 -10   1   9        3.06       -5.93      6.59 o 
  -9   1   9       65.06       67.84      8.93 o 
  -8   1   9      101.42      102.14      9.63 o 
  -7   1   9      308.46      313.56     14.48 o 
  -6   1   9      481.74      514.14     16.62 o 
  -5   1   9     1000.90      998.86     28.01 o 
  -4   1   9      342.70      355.72     15.17 o 
  -3   1   9     1992.80     1998.92     37.99 o 
  -2   1   9      112.88      115.20      7.70 o 
  -1   1   9     1589.47     1757.27     34.88 o 
   0   1   9     1565.59     1672.39     38.34 o 
   1   1   9      362.13      434.38     22.96 o 
   2   1   9     1326.33     1340.00     35.50 o 
   3   1   9      337.68      363.44     19.74 o 
   4   1   9      495.83      529.37     22.57 o 
   5   1   9     1928.02     2027.15     46.01 o 
   6   1   9        2.41       10.53     10.33 o 
   7   1   9     1381.64     1443.85     38.74 o 
   8   1   9       41.53       10.93     10.22 o 
   9   1   9        0.41       -0.96     13.75 o 
  10   1   9        5.65        5.34     16.03 o 
  11   1   9      263.77      271.82     56.12 o 
  12   1   9       18.49       33.30     21.84 o 
  13   1   9        0.90       29.20     20.98 o 
  14   1   9       14.37        0.80     20.83 o 
  15   1   9       76.90       59.17     61.78 o 
 -17   2   9        2.78       17.58     21.60 o 
 -16   2   9       71.59       79.31     23.96 o 
 -15   2   9       95.60       88.54     24.24 o 
 -14   2   9      213.29      175.71     22.28 o 
 -13   2   9     2998.89     2672.76    105.36 o 
 -12   2   9      232.90      274.72     20.03 o 
 -11   2   9     1944.01     1904.78     40.67 o 
 -10   2   9      674.30      645.45     22.45 o 
  -9   2   9      412.37      359.53     18.09 o 
  -8   2   9     1466.93     1426.50     29.10 o 
  -7   2   9      348.54      347.45     15.12 o 
  -6   2   9        2.59        7.00      6.16 o 
  -5   2   9      342.34      293.49     20.91 o 
  -4   2   9       28.13       42.27      6.86 o 
  -3   2   9     1065.52     1062.45     27.27 o 
  -2   2   9       22.89       33.06      6.31 o 
  -1   2   9       81.42      112.75      7.34 o 
   0   2   9       32.28       33.39      6.70 o 
   1   2   9        3.12        4.37      5.85 o 
   2   2   9       66.67       92.47     10.68 o 
   3   2   9      295.00      296.27     13.48 o 
   4   2   9        0.04       -1.31     11.23 o 
   5   2   9      571.98      616.57     24.56 o 
   6   2   9      957.62     1044.41     31.97 o 
   7   2   9      640.44      649.13     26.74 o 
   8   2   9      435.10      393.60     35.02 o 
   9   2   9      233.50      244.08     19.24 o 
  10   2   9        1.92        1.86     20.18 o 
  11   2   9       87.84       99.01     32.23 o 
  12   2   9       18.08        3.99     22.17 o 
  13   2   9       14.94       28.95     48.20 o 
  14   2   9        5.22       -2.11     21.48 o 
  15   2   9       12.22       -2.09     24.26 o 
 -17   3   9      186.59      198.88     32.83 o 
 -16   3   9       45.67        8.22     19.87 o 
 -15   3   9      205.77      207.61     24.38 o 
 -14   3   9      197.66      200.98     23.43 o 
 -13   3   9       93.66       88.37     18.06 o 
 -12   3   9       94.34       68.12     20.24 o 
 -11   3   9      325.07      267.36     19.72 o 
 -10   3   9       45.62       42.79      9.75 o 
  -9   3   9       14.55       12.00      8.73 o 
  -8   3   9      109.30      108.27     11.93 o 
  -7   3   9        0.06        1.73      6.28 o 
  -6   3   9      539.19      559.86     17.82 o 
  -5   3   9     2371.60     2349.71     43.01 o 
  -4   3   9      686.42      689.31     20.92 o 
  -3   3   9     1839.13     1822.89     41.27 o 
  -2   3   9     1725.57     1756.79     30.40 o 
  -1   3   9      863.91      933.49     20.01 o 
   0   3   9      185.04      218.24      9.80 o 
   1   3   9      313.71      352.44     17.19 o 
   2   3   9      130.20      149.72     11.60 o 
   3   3   9      161.29      178.21     13.77 o 
   4   3   9        7.70       -0.67      7.40 o 
   5   3   9     1120.89     1202.92     34.25 o 
   6   3   9     1746.64     1781.27     43.79 o 
   7   3   9      513.69      511.25     41.11 o 
   8   3   9        0.64      -12.03      9.51 o 
   9   3   9      417.37      383.67     28.61 o 
  10   3   9      203.02      164.83     22.07 o 
  11   3   9       13.59       12.23     14.66 o 
  12   3   9        4.80        8.67     19.98 o 
  13   3   9       12.29       30.28     22.35 o 
  14   3   9       36.35       28.88     23.12 o 
  15   3   9        4.62      -16.78     21.04 o 
 -17   4   9       42.60       29.83     22.73 o 
 -16   4   9      340.98      331.49     30.41 o 
 -15   4   9       64.98       59.92     18.42 o 
 -14   4   9       74.06      103.71     30.43 o 
 -13   4   9      341.52      353.08     36.45 o 
 -12   4   9      212.32      160.23     17.63 o 
 -11   4   9       22.40       32.54     12.16 o 
 -10   4   9        0.18        6.81      8.71 o 
  -9   4   9      446.23      495.07     21.57 o 
  -8   4   9     1255.60     1186.60     30.57 o 
  -7   4   9     1165.37     1142.19     29.45 o 
  -6   4   9      399.91      386.36     15.53 o 
  -5   4   9      573.87      545.49     21.33 o 
  -4   4   9     2986.55     2839.29     49.60 o 
  -3   4   9       82.52       89.15     18.89 o 
  -2   4   9      565.51      552.68     16.29 o 
  -1   4   9      197.14      198.76     10.62 o 
   0   4   9      146.18      165.50      9.69 o 
   1   4   9       37.62       34.12      6.29 o 
   2   4   9        4.64       -7.82      7.37 o 
   3   4   9        0.00       -8.99      7.41 o 
   4   4   9      239.17      226.25     33.10 o 
   5   4   9       93.97      109.68     11.66 o 
   6   4   9     1058.44     1001.27     32.09 o 
   7   4   9      165.22      169.67     20.78 o 
   8   4   9        3.45       11.62     13.23 o 
   9   4   9      120.59      100.84     19.09 o 
  10   4   9      214.17      228.39     24.27 o 
  11   4   9        7.42       -6.02     15.15 o 
  12   4   9       21.12       25.43     21.73 o 
  13   4   9       29.21       50.04     24.68 o 
  14   4   9      181.10      212.11     45.17 o 
  15   4   9       90.85       88.44     28.58 o 
 -17   5   9      390.59      414.71     35.52 o 
 -16   5   9       46.15       45.56     22.78 o 
 -15   5   9       84.75       89.03     19.47 o 
 -14   5   9       30.53       19.22     15.31 o 
 -13   5   9       84.77       92.01     16.24 o 
 -12   5   9      154.99      177.96     18.53 o 
 -11   5   9      705.68      679.14     30.72 o 
 -10   5   9       15.47       15.50      9.57 o 
  -9   5   9      162.90      170.92     14.45 o 
  -8   5   9      682.39      645.02     23.49 o 
  -7   5   9      102.98       96.78     11.96 o 
  -6   5   9        5.70        9.60      9.01 o 
  -5   5   9      150.52      162.86     14.82 o 
  -4   5   9      935.12      925.54     22.20 o 
  -3   5   9      212.79      216.71     13.69 o 
  -2   5   9     1184.86     1097.53     39.53 o 
  -1   5   9     1219.46     1255.53     25.75 o 
   0   5   9     1156.33     1112.11     23.86 o 
   1   5   9      585.95      540.36     17.08 o 
   2   5   9      798.19      775.64     26.44 o 
   3   5   9     1571.55     1546.85     34.60 o 
   4   5   9      444.17      468.95     19.91 o 
   5   5   9     1484.53     1541.30     36.47 o 
   6   5   9      395.25      415.05     46.05 o 
   7   5   9       92.95       67.64     12.95 o 
   8   5   9      114.23      131.61     15.45 o 
   9   5   9      681.80      716.29     62.91 o 
  10   5   9        9.96       15.20     16.19 o 
  11   5   9      277.20      308.48     28.27 o 
  12   5   9      114.54       86.51     25.87 o 
  13   5   9      358.15      402.30     85.09 o 
  14   5   9        2.91       26.48     24.69 o 
 -16   6   9      243.53      192.46     27.01 o 
 -15   6   9       87.50       88.58     20.78 o 
 -14   6   9      176.21      145.17     22.64 o 
 -13   6   9        4.87        5.63     12.94 o 
 -12   6   9       25.28       29.09     13.27 o 
 -11   6   9      224.27      210.07     19.58 o 
 -10   6   9      448.92      427.00     25.42 o 
  -9   6   9      563.55      532.63     23.26 o 
  -8   6   9     1658.02     1595.92     41.92 o 
  -7   6   9      204.58      171.02     16.30 o 
  -6   6   9      122.04      130.38     12.89 o 
  -5   6   9      134.09      146.39     12.91 o 
  -4   6   9      708.46      647.54     22.64 o 
  -3   6   9      240.55      262.37     15.65 o 
  -2   6   9     1791.49     1808.01     33.35 o 
  -1   6   9      114.02      126.15     11.34 o 
   0   6   9     2341.74     2364.74     46.75 o 
   1   6   9      168.48      158.45     11.19 o 
   2   6   9      221.97      208.07     15.19 o 
   3   6   9      197.60      239.67     16.08 o 
   4   6   9        8.24        6.61      9.19 o 
   5   6   9       44.07       34.22     10.62 o 
   6   6   9      730.06      851.83     26.91 o 
   7   6   9      126.50      129.72     17.60 o 
   8   6   9      118.37      122.80     34.26 o 
   9   6   9       35.23       48.65     21.60 o 
  10   6   9       61.66       41.60     17.74 o 
  11   6   9       74.56       80.84     20.15 o 
  12   6   9        6.03       21.11     17.86 o 
  13   6   9       17.08       33.71     53.17 o 
  14   6   9       38.72       19.63     25.14 o 
 -16   7   9        6.60        3.73     22.22 o 
 -15   7   9      139.45      122.31     23.73 o 
 -14   7   9       25.33       31.00     14.91 o 
 -13   7   9      910.53      869.36     60.17 o 
 -12   7   9      289.31      302.01     24.42 o 
 -11   7   9      500.23      533.67     30.09 o 
 -10   7   9       40.13       44.65     13.59 o 
  -9   7   9     1151.76     1126.05     35.52 o 
  -8   7   9      157.33      196.41     15.87 o 
  -7   7   9     3507.69     3424.65     62.21 o 
  -6   7   9      810.64      832.06     26.58 o 
  -5   7   9     4963.65     4825.09     79.35 o 
  -4   7   9      481.79      535.13     22.77 o 
  -3   7   9     1510.41     1499.29     34.93 o 
  -2   7   9      646.69      671.63     20.29 o 
  -1   7   9      446.91      461.38     17.79 o 
   0   7   9        8.46       15.91      7.96 o 
   1   7   9       77.13       70.11     16.42 o 
   2   7   9       76.62       65.48     11.14 o 
   3   7   9      531.68      487.21     22.11 o 
   4   7   9        3.27       10.79     10.02 o 
   5   7   9      482.37      460.92     22.29 o 
   6   7   9      944.27     1026.25     30.52 o 
   7   7   9      302.96      300.05     19.20 o 
   8   7   9       18.45        6.53     15.66 o 
   9   7   9     2849.93     2887.53    118.99 o 
  10   7   9      146.75      104.21     26.04 o 
  11   7   9      839.09      800.18    159.89 o 
  12   7   9       13.21       -9.82     21.51 o 
  13   7   9      190.23      144.48     46.74 o 
 -15   8   9      134.83      116.78     29.23 o 
 -14   8   9      411.33      495.51     32.12 o 
 -13   8   9      257.61      272.89     24.23 o 
 -12   8   9       52.23       53.70     15.81 o 
 -11   8   9      590.68      537.16     30.65 o 
 -10   8   9      304.97      321.59     27.78 o 
  -9   8   9      232.83      217.55     19.97 o 
  -8   8   9      660.25      614.88     26.20 o 
  -7   8   9      211.31      192.31     16.00 o 
  -6   8   9       92.52       86.40     13.21 o 
  -5   8   9     1582.82     1475.44     36.77 o 
  -4   8   9      982.76      904.98     27.82 o 
  -3   8   9      547.91      527.43     26.41 o 
  -2   8   9       36.64       23.93      9.82 o 
  -1   8   9       77.86       71.44     10.11 o 
   0   8   9      461.95      435.64     19.47 o 
   1   8   9        5.26       16.70      8.77 o 
   2   8   9        0.22      -10.70      9.03 o 
   3   8   9       84.29       71.41     15.93 o 
   4   8   9      162.38      141.64     14.30 o 
   5   8   9      111.64       71.17     18.18 o 
   6   8   9      582.37      581.44     33.05 o 
   7   8   9      160.28      173.68     18.41 o 
   8   8   9       95.15       85.89     21.09 o 
   9   8   9        0.07        0.04     23.39 o 
  10   8   9      345.65      312.53     31.27 o 
  11   8   9      335.74      339.23     38.06 o 
  12   8   9       63.55       60.55     22.80 o 
  13   8   9        0.43       14.05     26.78 o 
 -14   9   9        2.22       -9.34     13.98 o 
 -13   9   9      150.81      167.08     21.49 o 
 -12   9   9      155.40      191.33     25.26 o 
 -11   9   9      703.86      732.91     42.38 o 
 -10   9   9       97.34       70.49     15.98 o 
  -9   9   9     1358.47     1484.53     55.23 o 
  -8   9   9       64.25       62.81     12.58 o 
  -7   9   9      260.43      277.29     19.07 o 
  -6   9   9      682.57      641.86     25.79 o 
  -5   9   9        3.22        6.95      9.76 o 
  -4   9   9     1099.23     1071.06     31.31 o 
  -3   9   9       20.47       11.52     10.01 o 
  -2   9   9       12.50       -2.57      9.20 o 
  -1   9   9      437.77      401.53     20.66 o 
   0   9   9        0.03       -8.40      7.98 o 
   1   9   9     1021.61     1060.95     27.59 o 
   2   9   9      180.54      187.16     16.49 o 
   3   9   9     1313.32     1308.52     35.28 o 
   4   9   9      357.37      345.98     20.80 o 
   5   9   9      970.24     1030.21     32.25 o 
   6   9   9       92.47      103.80     17.43 o 
   7   9   9      514.93      514.73     40.05 o 
   8   9   9       37.91       52.37     19.95 o 
   9   9   9     1633.23     1726.29    115.10 o 
  10   9   9       20.92        9.10     19.66 o 
  11   9   9     1577.88     1619.06     80.36 o 
  12   9   9       88.65      111.43     26.70 o 
 -14  10   9        0.60       -2.13     14.90 o 
 -13  10   9        5.40       -3.76     14.09 o 
 -12  10   9        2.04        0.74     15.62 o 
 -11  10   9      217.98      273.34     40.41 o 
 -10  10   9       88.52       95.62     16.86 o 
  -9  10   9      976.75     1029.31     38.64 o 
  -8  10   9       99.26      133.15     21.18 o 
  -7  10   9        6.59       14.55     11.67 o 
  -6  10   9      662.96      667.93     28.24 o 
  -5  10   9      256.99      298.17     20.03 o 
  -4  10   9      104.28       92.15     13.55 o 
  -3  10   9      446.87      448.71     28.57 o 
  -2  10   9      615.52      637.82     30.30 o 
  -1  10   9      350.23      325.14     22.13 o 
   0  10   9      247.83      265.17     22.70 o 
   1  10   9     1140.87     1086.33     32.16 o 
   2  10   9      102.34       75.24     15.16 o 
   3  10   9      730.31      714.90     36.28 o 
   4  10   9       13.36       -2.86     11.04 o 
   5  10   9        1.31       12.27     11.78 o 
   6  10   9        0.14       -1.55     11.34 o 
   7  10   9       68.26       88.52     18.63 o 
   8  10   9        0.77      -12.30     16.92 o 
   9  10   9       34.26       30.73     20.36 o 
  10  10   9       38.66        2.95     19.67 o 
  11  10   9      420.96      442.96     38.54 o 
 -13  11   9     1293.79     1340.02     48.81 o 
 -12  11   9      426.90      435.89     37.36 o 
 -11  11   9      176.44      176.91     22.43 o 
 -10  11   9       63.76       47.76     16.31 o 
  -9  11   9      694.35      748.88     37.54 o 
  -8  11   9      497.45      502.70     30.81 o 
  -7  11   9     1618.29     1648.04     43.21 o 
  -6  11   9      962.53      966.45     32.26 o 
  -5  11   9      349.57      390.90     27.41 o 
  -4  11   9      409.32      416.50     28.30 o 
  -3  11   9      159.72      156.77     16.81 o 
  -2  11   9     1321.47     1310.09     36.80 o 
  -1  11   9      354.33      339.51     22.17 o 
   0  11   9      443.78      457.15     31.17 o 
   1  11   9     1128.79     1245.91     38.74 o 
   2  11   9      170.47      174.64     24.72 o 
   3  11   9     2425.01     2363.43     59.01 o 
   4  11   9      363.25      367.68     24.66 o 
   5  11   9     1108.25     1165.66     36.61 o 
   6  11   9       17.98       45.52     16.18 o 
   7  11   9     1025.57     1148.48     42.82 o 
   8  11   9       25.73       44.15     21.56 o 
   9  11   9     1059.37     1060.43     51.82 o 
  10  11   9       12.25       22.69     26.06 o 
 -12  12   9       33.09       13.18     16.40 o 
 -11  12   9      289.97      266.45     26.83 o 
 -10  12   9        7.65      -21.13     14.09 o 
  -9  12   9      560.58      547.81     45.97 o 
  -8  12   9        2.49       -2.15     13.55 o 
  -7  12   9        2.06       -4.09     11.95 o 
  -6  12   9      420.94      421.16     25.20 o 
  -5  12   9      678.41      676.29     30.20 o 
  -4  12   9      209.75      204.54     18.85 o 
  -3  12   9       97.92       94.43     15.31 o 
  -2  12   9       42.95       49.12     13.58 o 
  -1  12   9        1.50      -16.20     10.80 o 
   0  12   9      964.07     1056.75     34.31 o 
   1  12   9       76.76       49.29     15.75 o 
   2  12   9       41.95       39.32     15.18 o 
   3  12   9       44.76       51.56     15.82 o 
   4  12   9        0.33       -3.60     12.00 o 
   5  12   9       34.79       34.96     14.12 o 
   6  12   9        1.15      -19.29     14.58 o 
   7  12   9        1.98      -22.49     14.99 o 
   8  12   9      194.55      167.58     41.00 o 
   9  12   9       71.24       82.99     28.57 o 
 -10  13   9      165.49      174.11     23.57 o 
  -9  13   9     1558.63     1650.13     53.41 o 
  -8  13   9      350.93      381.69     46.57 o 
  -7  13   9      555.96      615.80     35.72 o 
  -6  13   9       56.49       47.65     14.65 o 
  -5  13   9        1.37       16.04     12.88 o 
  -4  13   9      329.58      302.86     22.74 o 
  -3  13   9      140.96      128.87     17.00 o 
  -2  13   9     1355.13     1461.03     47.20 o 
  -1  13   9      735.68      734.10     31.96 o 
   0  13   9      132.79      137.91     17.74 o 
   1  13   9      354.79      361.36     28.65 o 
   2  13   9      232.58      289.06     25.74 o 
   3  13   9      214.82      199.05     23.10 o 
   4  13   9       84.90      121.28     20.25 o 
   5  13   9      390.23      400.35     65.17 o 
   6  13   9      363.74      429.43     38.28 o 
   7  13   9      354.29      322.95     33.26 o 
   8  13   9      167.76      132.82     32.73 o 
  -8  14   9       11.00       28.62     17.20 o 
  -7  14   9        6.40      -21.17     14.11 o 
  -6  14   9      444.96      457.62     28.36 o 
  -5  14   9        0.09      -18.80     12.53 o 
  -4  14   9      172.25      154.09     19.40 o 
  -3  14   9       19.05       10.75     13.43 o 
  -2  14   9        9.95      -11.00     13.00 o 
  -1  14   9       44.76       42.13     17.97 o 
   0  14   9      376.01      426.91     30.97 o 
   1  14   9      205.08      229.29     50.28 o 
   2  14   9       79.43       98.55     19.87 o 
   3  14   9      186.01      215.15     24.56 o 
   4  14   9      431.37      439.11     31.87 o 
   5  14   9        0.67      -25.67     17.11 o 
   6  14   9      192.59      233.49     42.56 o 
  -5  15   9       64.42       69.82     19.37 o 
  -4  15   9      593.96      616.43     33.01 o 
  -3  15   9      274.05      262.07     23.39 o 
  -2  15   9     1802.37     1894.72     57.40 o 
  -1  15   9      140.24      120.14     27.19 o 
   0  15   9      589.60      650.48     37.95 o 
   1  15   9       44.15       64.72     19.34 o 
   2  15   9      596.87      568.15     38.06 o 
   3  15   9      189.80      204.92     25.59 o 
 -16   0  10      441.49      398.67     56.18 o 
 -14   0  10      572.35      530.10     59.39 o 
 -12   0  10      186.39      177.67     36.56 o 
 -10   0  10     1383.59     1307.43     41.19 o 
  -8   0  10     1744.02     1646.68     70.69 o 
  -6   0  10      616.40      633.21     33.32 o 
  -4   0  10     2355.28     2268.20     53.29 o 
  -2   0  10      143.47      129.86     11.76 o 
   0   0  10      282.81      280.57     35.58 o 
   2   0  10     4405.40     4571.64    117.06 o 
   4   0  10     6211.87     5948.41    146.99 o 
   6   0  10    11061.07    10874.59    249.19 o 
   8   0  10      824.65      844.38     50.83 o 
  10   0  10     1414.94     1278.33     85.61 o 
  12   0  10     1019.51     1273.13     89.94 o 
  14   0  10       91.41      253.19     51.50 o 
 -17   1  10       45.64       95.80     30.63 o 
 -16   1  10      153.15      204.47     30.82 o 
 -15   1  10      288.46      290.11     34.56 o 
 -14   1  10      327.58      351.12     36.04 o 
 -13   1  10      147.02      123.71     24.17 o 
 -12   1  10      118.66      113.14     17.35 o 
 -11   1  10       62.44       24.17      8.70 o 
 -10   1  10      811.05      693.42     23.54 o 
  -9   1  10     1126.56     1057.84     30.67 o 
  -8   1  10        0.39        0.93      6.84 o 
  -7   1  10       86.41       77.24      9.29 o 
  -6   1  10      282.78      228.92     15.05 o 
  -5   1  10       33.27       36.60      9.95 o 
  -4   1  10       71.64       66.19      7.84 o 
  -3   1  10      527.80      533.58     16.43 o 
  -2   1  10      392.01      363.52     15.59 o 
  -1   1  10      279.57      272.80     14.17 o 
   0   1  10     1707.04     1657.66     39.70 o 
   1   1  10     1073.45     1104.47     35.52 o 
   2   1  10      999.81      956.34     29.26 o 
   3   1  10       98.90      116.24     13.94 o 
   4   1  10     1280.48     1349.80     36.64 o 
   5   1  10       11.41       -7.01      9.86 o 
   6   1  10     6970.03     6816.12    118.34 o 
   7   1  10        3.84        1.15     10.76 o 
   8   1  10       37.59       48.68     12.89 o 
   9   1  10       27.70       19.41      9.34 o 
  10   1  10        0.15        5.12     12.39 o 
  11   1  10      167.19      199.42     37.07 o 
  12   1  10      530.91      531.31     45.88 o 
  13   1  10      113.96       65.29     26.04 o 
  14   1  10      246.43      261.52     37.30 o 
 -17   2  10       15.05       60.75     24.00 o 
 -16   2  10      366.18      377.46     56.28 o 
 -15   2  10       32.08       18.03     20.13 o 
 -14   2  10      213.71      202.32     29.25 o 
 -13   2  10      238.02      183.13     21.84 o 
 -12   2  10     1015.78     1056.26     40.50 o 
 -11   2  10      298.66      290.49     17.58 o 
 -10   2  10     3220.06     2997.24     55.37 o 
  -9   2  10      242.87      236.02     18.88 o 
  -8   2  10     2429.64     2361.16     41.40 o 
  -7   2  10       12.28       10.32      6.90 o 
  -6   2  10        0.46       -0.89      5.41 o 
  -5   2  10     1964.52     1848.13     37.42 o 
  -4   2  10        8.63       15.47      6.51 o 
  -3   2  10     1661.84     1664.73     32.96 o 
  -2   2  10      599.20      597.65     16.45 o 
  -1   2  10      300.11      286.77     15.21 o 
   0   2  10     2908.15     2851.82     48.81 o 
   1   2  10        0.21       -7.76      8.15 o 
   2   2  10     2036.00     2079.39     53.42 o 
   3   2  10       49.60       44.43     11.29 o 
   4   2  10      395.07      420.30     22.52 o 
   5   2  10        0.07        3.70     10.48 o 
   6   2  10     2260.28     2538.79     56.42 o 
   7   2  10      205.30      182.46     17.11 o 
   8   2  10       88.32       89.17     13.94 o 
   9   2  10        2.05        5.42     12.16 o 
  10   2  10     1448.02     1550.52    103.40 o 
  11   2  10      115.59      126.21     26.09 o 
  12   2  10      490.90      524.56     59.98 o 
  13   2  10       95.82       79.74     25.53 o 
  14   2  10       63.43      102.03     28.93 o 
 -17   3  10        7.64       32.58     22.86 o 
 -16   3  10       37.87       42.85     22.93 o 
 -15   3  10       15.60        2.55     18.87 o 
 -14   3  10      396.46      395.20     34.03 o 
 -13   3  10      197.57      207.75     19.31 o 
 -12   3  10        0.51        7.15     10.09 o 
 -11   3  10      102.26       91.41     14.52 o 
 -10   3  10     1677.92     1528.10     36.36 o 
  -9   3  10      658.61      628.43     23.54 o 
  -8   3  10      780.48      760.71     24.79 o 
  -7   3  10      515.18      491.52     20.87 o 
  -6   3  10     4088.68     3914.00     64.77 o 
  -5   3  10      142.08      126.12     12.03 o 
  -4   3  10     1670.69     1694.79     31.78 o 
  -3   3  10       68.93       70.40      8.02 o 
  -2   3  10      728.21      714.14     20.30 o 
  -1   3  10        7.25        4.44      5.65 o 
   0   3  10     1896.75     1903.77     39.80 o 
   1   3  10       97.60       92.50      9.98 o 
   2   3  10      579.46      555.30     24.01 o 
   3   3  10       54.61       67.23     13.63 o 
   4   3  10        0.69       -2.39      9.78 o 
   5   3  10      637.99      531.38     44.60 o 
   6   3  10     1800.56     1755.02     44.73 o 
   7   3  10       12.67       35.33     12.11 o 
   8   3  10        0.57        7.43      7.23 o 
   9   3  10     1624.32     1709.77     67.73 o 
  10   3  10      128.01      135.66     21.48 o 
  11   3  10      394.00      376.99     39.21 o 
  12   3  10      913.93      811.28     81.54 o 
  13   3  10        6.46       35.32     23.61 o 
  14   3  10      287.16      256.70     42.95 o 
 -17   4  10       58.23       56.57     23.96 o 
 -16   4  10       90.97       96.34     25.56 o 
 -15   4  10       84.46       67.78     18.58 o 
 -14   4  10      157.75      173.55     22.90 o 
 -13   4  10       92.49       93.84     15.99 o 
 -12   4  10      112.65      145.61     22.19 o 
 -11   4  10       14.51       16.61     11.22 o 
 -10   4  10      503.74      425.23     21.32 o 
  -9   4  10      114.13      134.86     16.53 o 
  -8   4  10      417.85      413.68     20.28 o 
  -7   4  10        0.44        3.50      8.45 o 
  -6   4  10      357.10      366.32     23.49 o 
  -5   4  10     3943.89     3867.24     58.19 o 
  -4   4  10     2565.44     2509.75     46.65 o 
  -3   4  10     3111.67     3114.03     48.64 o 
  -2   4  10       66.96       69.43      8.13 o 
  -1   4  10     1311.61     1241.43     29.10 o 
   0   4  10      154.68      141.30     11.55 o 
   1   4  10      921.42      929.89     25.29 o 
   2   4  10      701.10      742.66     22.59 o 
   3   4  10     1390.87     1429.66     44.64 o 
   4   4  10     1026.06      972.56     36.35 o 
   5   4  10      478.94      472.90     40.29 o 
   6   4  10     2417.15     2494.53     57.88 o 
   7   4  10        1.92      -15.04     10.81 o 
   8   4  10        0.12       17.34     11.33 o 
   9   4  10      173.82      146.37     22.03 o 
  10   4  10      481.85      425.42     31.89 o 
  11   4  10       78.75       56.72     18.79 o 
  12   4  10      860.71      918.21     55.77 o 
  13   4  10      115.42      148.50     31.32 o 
  14   4  10       59.44       97.63     34.97 o 
 -16   5  10      248.51      304.84     65.79 o 
 -15   5  10       64.46       46.20     18.35 o 
 -14   5  10      263.47      243.58     26.17 o 
 -13   5  10        0.87      -16.69     11.13 o 
 -12   5  10       17.11        3.31     11.49 o 
 -11   5  10        0.75        8.73     11.14 o 
 -10   5  10      220.50      240.51     17.18 o 
  -9   5  10      146.48      122.96     13.54 o 
  -8   5  10        0.11        3.73      8.69 o 
  -7   5  10      252.94      199.97     15.43 o 
  -6   5  10      830.77      778.27     25.31 o 
  -5   5  10     1050.37      912.75     47.48 o 
  -4   5  10      435.41      447.30     19.26 o 
  -3   5  10       26.46       14.07      7.75 o 
  -2   5  10      339.00      377.10     18.50 o 
  -1   5  10      139.43      109.43      9.77 o 
   0   5  10      914.36      930.00     25.81 o 
   1   5  10     2277.88     2334.40     53.40 o 
   2   5  10       60.86       72.17     19.94 o 
   3   5  10      125.37      114.07     12.49 o 
   4   5  10        0.33       -2.24     10.38 o 
   5   5  10      342.27      337.80     21.77 o 
   6   5  10     1570.59     1616.28     49.43 o 
   7   5  10      234.88      176.22     26.73 o 
   8   5  10      266.41      312.67     22.09 o 
   9   5  10      224.34      212.99     24.37 o 
  10   5  10       64.78       50.39     32.13 o 
  11   5  10      323.12      386.44     37.57 o 
  12   5  10      192.91      179.10     31.99 o 
  13   5  10        5.13        4.04     27.73 o 
  14   5  10      103.81       94.30     29.86 o 
 -16   6  10       32.52       46.20     18.93 o 
 -15   6  10      132.82      121.53     22.46 o 
 -14   6  10       41.79       30.25     16.65 o 
 -13   6  10      625.92      650.94     35.00 o 
 -12   6  10       25.53       13.85     15.36 o 
 -11   6  10      471.28      492.84     28.52 o 
 -10   6  10        0.01       -0.86     10.56 o 
  -9   6  10      328.09      314.33     19.64 o 
  -8   6  10       29.05       30.54     10.02 o 
  -7   6  10       19.95       29.90      9.90 o 
  -6   6  10      324.83      306.52     20.90 o 
  -5   6  10     4251.47     4144.38     70.26 o 
  -4   6  10       96.14       69.79     10.97 o 
  -3   6  10     3692.01     3808.23     64.79 o 
  -2   6  10      322.65      357.04     17.57 o 
  -1   6  10     1599.55     1540.36     30.84 o 
   0   6  10      440.12      420.89     19.53 o 
   1   6  10      505.07      468.64     21.03 o 
   2   6  10     1009.78     1041.96     29.10 o 
   3   6  10      977.79     1044.42     36.77 o 
   4   6  10      151.11      124.21     15.52 o 
   5   6  10      400.97      445.37     43.56 o 
   6   6  10       38.64       42.84     12.51 o 
   7   6  10       54.65       48.38     18.63 o 
   8   6  10      277.81      228.68     31.17 o 
   9   6  10       83.35      102.30     25.81 o 
  10   6  10      103.27       67.64     42.57 o 
  11   6  10      183.75      241.77     77.80 o 
  12   6  10      182.42      159.27     37.01 o 
  13   6  10      218.31      186.54     34.54 o 
 -15   7  10       25.85        5.01     16.29 o 
 -14   7  10     1582.73     1672.33     64.67 o 
 -13   7  10      362.17      389.56     28.00 o 
 -12   7  10      455.34      494.02     30.07 o 
 -11   7  10      171.48      174.44     19.51 o 
 -10   7  10      548.03      508.58     28.65 o 
  -9   7  10       29.54       49.55     11.88 o 
  -8   7  10       77.58       88.76     14.35 o 
  -7   7  10     1113.43     1066.19     35.10 o 
  -6   7  10     1203.15     1186.88     32.54 o 
  -5   7  10        7.34       21.06      9.90 o 
  -4   7  10       41.75       34.93     10.36 o 
  -3   7  10      216.22      187.37     24.63 o 
  -2   7  10       99.00      106.95     12.51 o 
  -1   7  10       48.25       30.51      8.71 o 
   0   7  10     1407.28     1364.56     38.91 o 
   1   7  10        1.22       11.39      9.74 o 
   2   7  10      958.78      967.73     28.73 o 
   3   7  10       98.09       99.39     12.99 o 
   4   7  10       69.15       78.56     12.29 o 
   5   7  10       22.81       29.29     11.92 o 
   6   7  10       10.62        1.84     11.22 o 
   7   7  10       35.31       36.16     11.64 o 
   8   7  10       36.65       53.98     18.72 o 
   9   7  10      897.67      842.26     50.90 o 
  10   7  10      141.35      154.17     24.50 o 
  11   7  10      296.96      252.45     35.58 o 
  12   7  10       56.08       46.83     48.38 o 
  13   7  10       11.14       -1.37     34.80 o 
 -15   8  10       24.21       36.23     18.44 o 
 -14   8  10       31.41       64.00     20.01 o 
 -13   8  10       14.57       -7.86     17.65 o 
 -12   8  10       41.35       33.44     14.82 o 
 -11   8  10       38.55       58.02     15.15 o 
 -10   8  10      278.30      295.63     23.38 o 
  -9   8  10      912.84     1004.41     35.47 o 
  -8   8  10      452.18      474.07     24.05 o 
  -7   8  10      388.26      382.26     21.46 o 
  -6   8  10       14.29       13.97     10.07 o 
  -5   8  10     1793.77     1822.09     41.82 o 
  -4   8  10     1307.86     1344.43     34.62 o 
  -3   8  10      586.12      611.82     24.33 o 
  -2   8  10      106.93       92.33     12.52 o 
  -1   8  10       90.53      109.08     17.21 o 
   0   8  10      401.41      376.77     20.09 o 
   1   8  10        8.73       -3.24      8.70 o 
   2   8  10       10.65        2.80      8.88 o 
   3   8  10      102.02       87.22     14.25 o 
   4   8  10        6.07        8.63     10.54 o 
   5   8  10       89.80       84.47     15.81 o 
   6   8  10      134.72      157.94     26.23 o 
   7   8  10      254.00      220.44     34.02 o 
   8   8  10      705.87      614.60     52.00 o 
   9   8  10      458.89      418.98     63.28 o 
  10   8  10       37.73       34.27     20.33 o 
  11   8  10        4.47        8.06     19.35 o 
  12   8  10      172.35      149.54     27.02 o 
 -14   9  10      360.52      379.20     29.80 o 
 -13   9  10        0.83      -17.07     13.58 o 
 -12   9  10      407.16      432.24     29.56 o 
 -11   9  10       49.59       66.73     16.45 o 
 -10   9  10      630.63      625.33     43.40 o 
  -9   9  10      475.88      516.78     30.47 o 
  -8   9  10      323.48      304.01     20.85 o 
  -7   9  10        7.85       12.13     10.89 o 
  -6   9  10      933.25      878.30     29.87 o 
  -5   9  10      114.84      128.12     15.01 o 
  -4   9  10      180.74      160.65     15.72 o 
  -3   9  10      802.36      825.81     27.78 o 
  -2   9  10       86.70       87.45     13.10 o 
  -1   9  10      435.52      455.15     22.48 o 
   0   9  10      376.69      376.56     24.40 o 
   1   9  10      325.45      278.46     24.47 o 
   2   9  10        0.03       -4.29     10.35 o 
   3   9  10       73.16       64.35     13.29 o 
   4   9  10      109.50       83.69     13.21 o 
   5   9  10      489.93      462.68     32.31 o 
   6   9  10       41.00       53.43     14.84 o 
   7   9  10      141.20      166.24     25.31 o 
   8   9  10      430.07      364.72     40.80 o 
   9   9  10        2.90       -3.22     17.60 o 
  10   9  10       41.70       39.60     21.64 o 
  11   9  10       59.53       57.49     24.02 o 
 -13  10  10      327.36      341.48     28.99 o 
 -12  10  10       83.59      108.27     20.37 o 
 -11  10  10      302.67      286.14     29.74 o 
 -10  10  10      417.47      481.15     42.02 o 
  -9  10  10      245.35      260.26     26.27 o 
  -8  10  10       42.08       34.19     12.59 o 
  -7  10  10       25.53       15.30     14.20 o 
  -6  10  10        1.77        1.18     10.71 o 
  -5  10  10      124.69      137.05     15.81 o 
  -4  10  10       57.49       59.74     12.88 o 
  -3  10  10        3.00       -6.59      9.85 o 
  -2  10  10       66.45       56.36     12.73 o 
  -1  10  10        0.67       -6.22     11.11 o 
   0  10  10      714.70      695.66     47.68 o 
   1  10  10        3.60        9.81     12.86 o 
   2  10  10      134.81      144.82     20.65 o 
   3  10  10      206.81      192.60     18.73 o 
   4  10  10      593.68      620.19     44.10 o 
   5  10  10      544.22      546.81     45.92 o 
   6  10  10      147.01      157.37     20.12 o 
   7  10  10      305.85      266.56     31.12 o 
   8  10  10      119.18      112.51     25.04 o 
   9  10  10      403.30      397.17     72.75 o 
  10  10  10       14.53        8.88     20.55 o 
 -12  11  10      378.87      378.43     34.62 o 
 -11  11  10      239.46      267.37     30.62 o 
 -10  11  10      152.98      222.39     23.99 o 
  -9  11  10       91.22       83.99     17.48 o 
  -8  11  10      100.89       73.85     16.72 o 
  -7  11  10      297.82      291.58     21.74 o 
  -6  11  10      370.20      387.77     23.60 o 
  -5  11  10      131.15      146.65     24.03 o 
  -4  11  10       56.80       52.55     13.52 o 
  -3  11  10      212.56      205.28     18.45 o 
  -2  11  10       31.65       41.47     12.91 o 
  -1  11  10      248.54      219.57     21.77 o 
   0  11  10      848.49      808.32     34.89 o 
   1  11  10       63.78       60.00     16.52 o 
   2  11  10      659.56      693.69     43.22 o 
   3  11  10      414.71      438.32     28.47 o 
   4  11  10       47.08       21.56     12.56 o 
   5  11  10       57.59       54.82     14.50 o 
   6  11  10      155.54      154.94     30.98 o 
   7  11  10        9.73       -8.00     18.51 o 
   8  11  10        2.24      -20.80     18.26 o 
   9  11  10        0.01        8.95     21.12 o 
 -11  12  10      457.41      445.54     32.52 o 
 -10  12  10       57.02       59.66     18.39 o 
  -9  12  10       23.50       -9.40     13.88 o 
  -8  12  10       54.03       48.74     16.50 o 
  -7  12  10        0.02       -8.19     11.84 o 
  -6  12  10       46.06       63.55     15.06 o 
  -5  12  10      326.83      320.00     30.26 o 
  -4  12  10        0.57       -4.20     11.46 o 
  -3  12  10       44.51       15.95     12.91 o 
  -2  12  10      187.24      172.28     20.77 o 
  -1  12  10       36.38       22.61     14.63 o 
   0  12  10      444.78      459.64     51.48 o 
   1  12  10       68.71       70.53     17.27 o 
   2  12  10       74.43       80.16     17.91 o 
   3  12  10        2.35        0.81     13.99 o 
   4  12  10        5.50      -14.21     13.50 o 
   5  12  10       91.27       93.44     17.29 o 
   6  12  10       14.65        8.21     18.73 o 
   7  12  10       92.58      111.37     25.06 o 
   8  12  10        9.87        6.75     20.63 o 
  -9  13  10      359.77      388.82     45.51 o 
  -8  13  10       86.05       93.08     20.00 o 
  -7  13  10      109.65      111.71     20.36 o 
  -6  13  10        3.84       -2.61     12.73 o 
  -5  13  10       29.21       34.31     13.89 o 
  -4  13  10       27.67        9.71     12.92 o 
  -3  13  10      555.00      581.31     29.89 o 
  -2  13  10       65.39       51.67     16.81 o 
  -1  13  10       49.94       36.75     16.82 o 
   0  13  10       90.76      111.32     19.99 o 
   1  13  10      190.35      209.03     23.68 o 
   2  13  10       20.32       25.10     16.34 o 
   3  13  10       11.68      -10.24     14.86 o 
   4  13  10       15.04        3.51     16.36 o 
   5  13  10      314.25      269.47     45.13 o 
   6  13  10       68.55       84.45     32.27 o 
   7  13  10       82.63       75.39     24.01 o 
  -7  14  10      179.65      161.66     27.82 o 
  -6  14  10       23.54       15.08     14.95 o 
  -5  14  10      511.22      512.39     42.99 o 
  -4  14  10       82.59       82.02     16.90 o 
  -3  14  10      152.31      162.12     29.22 o 
  -2  14  10       47.40       17.59     16.81 o 
  -1  14  10       65.59       75.12     18.68 o 
   0  14  10        3.49        2.93     15.98 o 
   1  14  10       82.73       97.49     20.47 o 
   2  14  10       10.59       11.62     16.51 o 
   3  14  10        0.05      -24.40     16.27 o 
   4  14  10       57.31       41.48     20.11 o 
  -3  15  10      532.86      567.06     56.40 o 
  -2  15  10        4.74        8.31     16.99 o 
  -1  15  10      370.25      346.16     33.65 o 
   0  15  10       14.74       27.79     18.26 o 
 -17   0  11       39.19       31.09     32.66 o 
 -15   0  11      100.94       93.67     35.60 o 
 -13   0  11      665.82      573.57     62.43 o 
 -11   0  11      211.88      261.66     35.50 o 
  -9   0  11        6.10        3.06     10.43 o 
  -7   0  11      125.34       88.93     18.95 o 
  -5   0  11     1625.50     1610.67     44.27 o 
  -3   0  11     1963.30     2030.87     49.23 o 
  -1   0  11     1367.13     1325.04     51.37 o 
   1   0  11      416.92      363.71     43.87 o 
   3   0  11      250.33      280.71     27.30 o 
   5   0  11       20.58       42.88     18.32 o 
   7   0  11      874.31      950.07     92.80 o 
   9   0  11       13.07       17.85     18.15 o 
  11   0  11        2.01       -2.54     28.05 o 
  13   0  11        0.08      -41.41     27.61 o 
 -17   1  11     1839.08     1837.26     79.13 o 
 -16   1  11       10.98       41.89     21.82 o 
 -15   1  11      329.26      297.09     69.59 o 
 -14   1  11       12.26       37.42     28.02 o 
 -13   1  11      870.61      913.25    103.81 o 
 -12   1  11      116.34      121.40     18.11 o 
 -11   1  11     1326.34     1294.08     37.22 o 
 -10   1  11      414.75      392.33     19.95 o 
  -9   1  11     1235.16     1163.63     33.38 o 
  -8   1  11      338.06      363.34     16.91 o 
  -7   1  11        5.27       14.45      7.51 o 
  -6   1  11      619.84      582.16     22.24 o 
  -5   1  11      318.12      315.76     16.10 o 
  -4   1  11      434.52      447.53     18.40 o 
  -3   1  11        2.88        7.62      5.99 o 
  -2   1  11      125.01      128.12     10.56 o 
  -1   1  11     2692.25     2586.77     64.59 o 
   0   1  11        1.18        5.90      9.29 o 
   1   1  11     2522.18     2561.81     62.75 o 
   2   1  11      589.40      573.26     23.93 o 
   3   1  11      367.78      400.00     22.41 o 
   4   1  11        4.28      -14.18      9.45 o 
   5   1  11     1699.23     1513.96     41.00 o 
   6   1  11      331.82      322.73     21.83 o 
   7   1  11       81.44      106.92     15.34 o 
   8   1  11      164.31      183.07     18.17 o 
   9   1  11      163.88      153.81     23.32 o 
  10   1  11       85.37       95.43     19.13 o 
  11   1  11       23.25       26.50     21.91 o 
  12   1  11       90.62       91.18     30.38 o 
  13   1  11       10.43       19.68     22.71 o 
  14   1  11       18.52        8.51     23.71 o 
 -17   2  11      167.95      231.04     51.08 o 
 -16   2  11        2.55       68.54     47.45 o 
 -15   2  11       42.42       58.38     24.95 o 
 -14   2  11      110.17      109.53     24.93 o 
 -13   2  11      263.41      177.19     27.78 o 
 -12   2  11      198.34      235.39     20.06 o 
 -11   2  11      350.06      311.12     18.71 o 
 -10   2  11      361.03      366.68     19.58 o 
  -9   2  11      128.45      140.59     13.49 o 
  -8   2  11      146.47      150.32     13.66 o 
  -7   2  11     2883.94     2671.57     75.00 o 
  -6   2  11       50.12       17.43      8.40 o 
  -5   2  11      830.39      792.91     21.48 o 
  -4   2  11      780.82      847.34     34.69 o 
  -3   2  11      327.72      289.09     13.21 o 
  -2   2  11        4.08        3.71      6.94 o 
  -1   2  11     1368.66     1306.36     55.74 o 
   0   2  11      118.13      118.87     13.87 o 
   1   2  11       55.12       51.97     13.40 o 
   2   2  11       30.58       47.00     12.56 o 
   3   2  11      837.42      900.88     30.53 o 
   4   2  11       17.77       12.33     10.97 o 
   5   2  11      708.07      705.24     28.46 o 
   6   2  11      210.92      194.48     17.63 o 
   7   2  11      904.32      836.99     34.72 o 
   8   2  11      621.58      608.66     28.89 o 
   9   2  11       46.03       41.77     12.96 o 
  10   2  11      334.03      312.08     55.18 o 
  11   2  11       23.90       39.03     26.71 o 
  12   2  11        0.03       17.31     34.34 o 
  13   2  11       34.00       36.73     24.24 o 
  14   2  11        0.12       14.21     23.77 o 
 -16   3  11      168.28      142.43     29.30 o 
 -15   3  11       40.25       49.10     22.85 o 
 -14   3  11      405.28      395.51     36.94 o 
 -13   3  11      811.35      914.29     34.28 o 
 -12   3  11      141.78      142.51     17.22 o 
 -11   3  11      956.38      955.22     33.51 o 
 -10   3  11      175.12      150.11     14.36 o 
  -9   3  11      570.11      572.69     22.69 o 
  -8   3  11      142.34      150.60     13.88 o 
  -7   3  11       62.03       72.67     11.03 o 
  -6   3  11     1727.03     1723.64     33.81 o 
  -5   3  11      472.90      505.69     18.42 o 
  -4   3  11      131.49      136.64     10.71 o 
  -3   3  11      191.60      189.47     11.58 o 
  -2   3  11      116.03       99.02     11.94 o 
  -1   3  11       83.21       89.54     10.20 o 
   0   3  11      500.04      449.02     26.40 o 
   1   3  11      302.77      311.09     20.17 o 
   2   3  11      532.01      537.49     30.85 o 
   3   3  11        2.84       -1.93     11.32 o 
   4   3  11      545.67      490.37     25.25 o 
   5   3  11     1273.83     1187.55     54.40 o 
   6   3  11      828.67      910.29     38.78 o 
   7   3  11      429.12      408.95     24.57 o 
   8   3  11      120.83      121.65     16.29 o 
   9   3  11      209.87      230.48     25.28 o 
  10   3  11      146.11      116.84     21.53 o 
  11   3  11       79.35       98.41     27.00 o 
  12   3  11       34.05        0.96     22.07 o 
  13   3  11        0.05       -6.06     23.55 o 
 -16   4  11        2.67       24.25     23.32 o 
 -15   4  11      102.02      123.76     22.00 o 
 -14   4  11       63.29       47.25     16.44 o 
 -13   4  11      284.79      317.02     23.98 o 
 -12   4  11       12.74        5.93     11.18 o 
 -11   4  11       53.32       69.69     17.80 o 
 -10   4  11       20.11       26.22      9.97 o 
  -9   4  11      150.12      127.50     13.74 o 
  -8   4  11      233.07      234.68     16.49 o 
  -7   4  11       27.48       34.18      9.86 o 
  -6   4  11     1625.31     1562.60     36.00 o 
  -5   4  11        3.43        4.98      5.71 o 
  -4   4  11       13.12       13.33      7.43 o 
  -3   4  11        0.30       -1.53      6.50 o 
  -2   4  11     1136.61     1048.78     31.61 o 
  -1   4  11     4027.49     3910.12     65.39 o 
   0   4  11      377.90      385.97     22.00 o 
   1   4  11      367.04      375.42     22.02 o 
   2   4  11       10.07       25.06     11.05 o 
   3   4  11      508.68      516.18     30.16 o 
   4   4  11      130.42      129.12     21.72 o 
   5   4  11      499.21      468.55     28.95 o 
   6   4  11      381.60      442.54     25.29 o 
   7   4  11      123.46      148.52     16.69 o 
   8   4  11      414.04      324.43     23.01 o 
   9   4  11        3.44       19.34     16.85 o 
  10   4  11      244.54      230.11     26.22 o 
  11   4  11       59.08       49.36     18.75 o 
  12   4  11        0.24       -5.12     22.34 o 
  13   4  11      159.46      181.64     44.28 o 
 -16   5  11      255.71      328.18     31.32 o 
 -15   5  11        0.08        3.50     15.40 o 
 -14   5  11      160.27      194.08     24.61 o 
 -13   5  11      139.35      149.71     18.72 o 
 -12   5  11      369.79      385.50     25.91 o 
 -11   5  11      132.37      147.66     17.63 o 
 -10   5  11      158.21      161.72     15.22 o 
  -9   5  11      348.94      372.62     20.94 o 
  -8   5  11      734.14      729.93     26.36 o 
  -7   5  11       63.16       75.22     11.88 o 
  -6   5  11     4574.33     4286.98     82.32 o 
  -5   5  11      487.34      540.28     22.85 o 
  -4   5  11     3560.62     3509.17     71.01 o 
  -3   5  11        0.09       -2.06     10.47 o 
  -2   5  11     2262.73     2213.13     43.87 o 
  -1   5  11      413.81      485.31     20.90 o 
   0   5  11      555.33      487.89     22.03 o 
   1   5  11     1064.73     1059.41     34.10 o 
   2   5  11       10.20       18.01     11.34 o 
   3   5  11       49.33       35.70     12.07 o 
   4   5  11      223.97      195.06     27.12 o 
   5   5  11      211.48      161.94     16.91 o 
   6   5  11      182.63      161.25     17.74 o 
   7   5  11        1.15       15.08     13.08 o 
   8   5  11        3.66       -8.35     14.84 o 
   9   5  11        0.03      -15.35     15.13 o 
  10   5  11       43.69       51.06     23.62 o 
  11   5  11       31.70       22.25     18.61 o 
  12   5  11      242.31      287.68     38.11 o 
  13   5  11       79.27       44.04     26.46 o 
 -15   6  11      160.30      205.68     26.69 o 
 -14   6  11      157.29      180.76     24.33 o 
 -13   6  11      694.55      711.14     35.88 o 
 -12   6  11      197.32      197.47     20.91 o 
 -11   6  11       62.99       67.94     17.16 o 
 -10   6  11       77.90       81.94     15.20 o 
  -9   6  11      341.62      392.37     21.78 o 
  -8   6  11       75.83       95.55     12.95 o 
  -7   6  11     1582.22     1452.14     42.53 o 
  -6   6  11        9.66        7.20      8.21 o 
  -5   6  11       95.20       68.80     13.22 o 
  -4   6  11     2055.07     2148.58     51.45 o 
  -3   6  11       46.45       42.62     15.04 o 
  -2   6  11      844.23      827.10     25.51 o 
  -1   6  11     1176.65     1264.43     32.01 o 
   0   6  11     2305.71     2359.01     47.23 o 
   1   6  11       69.07       78.82     14.11 o 
   2   6  11      337.30      366.06     23.35 o 
   3   6  11       97.09      102.35     15.03 o 
   4   6  11        9.66       12.80     13.56 o 
   5   6  11      148.91      133.84     16.86 o 
   6   6  11      124.69      162.62     18.12 o 
   7   6  11      315.76      286.99     22.36 o 
   8   6  11      489.78      515.88     36.33 o 
   9   6  11      306.93      291.32     34.15 o 
  10   6  11      574.20      501.91     43.69 o 
  11   6  11      143.60      137.23     29.40 o 
  12   6  11        5.50       12.25     22.96 o 
 -15   7  11      150.94      167.15     25.58 o 
 -14   7  11      385.40      406.73     29.48 o 
 -13   7  11       52.93       49.01     15.91 o 
 -12   7  11      281.67      292.13     24.43 o 
 -11   7  11       98.74      103.10     17.30 o 
 -10   7  11       16.90       10.07     15.09 o 
  -9   7  11      192.73      189.89     17.21 o 
  -8   7  11      423.35      396.92     25.54 o 
  -7   7  11      378.55      391.44     24.54 o 
  -6   7  11     1268.56     1292.38     42.06 o 
  -5   7  11     2720.24     2617.29     52.40 o 
  -4   7  11       64.44       75.64     11.86 o 
  -3   7  11      399.58      406.48     24.22 o 
  -2   7  11       62.61       31.12     14.88 o 
  -1   7  11       38.30       49.00     10.69 o 
   0   7  11      552.54      557.30     23.42 o 
   1   7  11      177.93      159.70     16.32 o 
   2   7  11      516.74      539.91     37.20 o 
   3   7  11      732.83      757.89     38.30 o 
   4   7  11       67.19       54.48     13.61 o 
   5   7  11        3.35        7.09     12.12 o 
   6   7  11      116.55      123.54     17.03 o 
   7   7  11       50.27       56.62     15.75 o 
   8   7  11      239.20      195.66     25.90 o 
   9   7  11      444.45      445.82     36.11 o 
  10   7  11       67.32       62.49     20.95 o 
  11   7  11      192.45      149.87     27.10 o 
  12   7  11        2.75      -18.05     25.02 o 
 -14   8  11       76.33       84.46     18.95 o 
 -13   8  11      100.94      106.10     19.37 o 
 -12   8  11      234.96      263.30     29.20 o 
 -11   8  11      417.21      479.19     30.67 o 
 -10   8  11       22.89        7.09     13.02 o 
  -9   8  11      160.52      194.23     17.70 o 
  -8   8  11        0.34       -2.71     10.92 o 
  -7   8  11     1060.27     1138.81     40.42 o 
  -6   8  11     1135.25     1105.13     32.68 o 
  -5   8  11     4163.68     4205.08     74.44 o 
  -4   8  11        4.36        8.46      9.77 o 
  -3   8  11      679.00      640.17     48.08 o 
  -2   8  11      660.29      656.06     29.30 o 
  -1   8  11     1963.36     2030.38     61.67 o 
   0   8  11      106.84       90.17     16.19 o 
   1   8  11      320.56      329.49     26.21 o 
   2   8  11      154.32      149.73     17.20 o 
   3   8  11     1273.64     1255.51     40.52 o 
   4   8  11       22.02       24.72     13.20 o 
   5   8  11     1826.25     1727.54     49.28 o 
   6   8  11        0.28       -8.01     11.88 o 
   7   8  11        5.99       21.57     18.81 o 
   8   8  11        1.47      -20.22     19.06 o 
   9   8  11      304.58      298.03     45.97 o 
  10   8  11       55.70       40.76     30.85 o 
  11   8  11      508.85      515.85     59.92 o 
 -13   9  11        0.05       -8.13     13.95 o 
 -12   9  11      462.53      464.91     31.25 o 
 -11   9  11       25.70       32.52     14.79 o 
 -10   9  11      128.92      160.74     20.29 o 
  -9   9  11       44.79       59.41     18.01 o 
  -8   9  11       34.81       33.33     11.98 o 
  -7   9  11       40.81       32.96     12.00 o 
  -6   9  11       17.11       13.58     10.98 o 
  -5   9  11       26.26       25.98     11.84 o 
  -4   9  11        5.94        7.69     10.48 o 
  -3   9  11       29.27       17.89     12.85 o 
  -2   9  11      147.47      162.02     20.40 o 
  -1   9  11      308.05      290.96     22.31 o 
   0   9  11      127.23      106.87     16.25 o 
   1   9  11       53.51       36.93     12.53 o 
   2   9  11      203.48      201.27     20.12 o 
   3   9  11      490.38      459.20     33.20 o 
   4   9  11       67.87       67.01     15.68 o 
   5   9  11       23.35       20.20     14.14 o 
   6   9  11       25.36        4.11     12.94 o 
   7   9  11       20.60       12.91     18.67 o 
   8   9  11        0.58        5.44     18.99 o 
   9   9  11       43.16       49.04     21.45 o 
  10   9  11        3.78        6.39     20.51 o 
 -12  10  11        4.69      -13.92     15.42 o 
 -11  10  11      208.43      222.19     23.82 o 
 -10  10  11       60.90       49.01     18.96 o 
  -9  10  11      323.47      348.70     27.28 o 
  -8  10  11      103.03       77.42     14.57 o 
  -7  10  11      548.20      652.99     29.57 o 
  -6  10  11        9.42        7.15     11.37 o 
  -5  10  11     1143.03     1181.16     35.49 o 
  -4  10  11     1134.41     1258.05     41.97 o 
  -3  10  11      255.52      312.33     24.12 o 
  -2  10  11      128.26      100.93     16.75 o 
  -1  10  11     1131.92     1155.93     40.45 o 
   0  10  11       69.07       47.76     15.09 o 
   1  10  11      814.97      827.81     34.91 o 
   2  10  11       34.15       62.42     15.67 o 
   3  10  11     1216.68     1227.80     67.59 o 
   4  10  11      222.44      230.87     23.27 o 
   5  10  11     1996.15     2157.49     67.31 o 
   6  10  11      399.13      402.23     28.58 o 
   7  10  11      391.84      465.13     47.64 o 
   8  10  11       82.15      114.11     25.49 o 
   9  10  11      628.08      638.16     86.79 o 
 -11  11  11      104.63       85.37     21.87 o 
 -10  11  11       19.20       13.57     19.18 o 
  -9  11  11      497.52      576.96     34.85 o 
  -8  11  11      131.29      128.19     19.35 o 
  -7  11  11       11.97        5.95     12.00 o 
  -6  11  11        5.22        5.59     12.33 o 
  -5  11  11       47.46       32.07     14.43 o 
  -4  11  11        4.98        6.25     13.01 o 
  -3  11  11        0.03      -18.28     12.18 o 
  -2  11  11       47.29       51.44     15.05 o 
  -1  11  11       81.80       64.32     20.36 o 
   0  11  11       44.99       85.20     17.69 o 
   1  11  11       88.11      107.34     18.21 o 
   2  11  11      512.71      519.61     46.85 o 
   3  11  11       99.38      105.97     22.49 o 
   4  11  11       71.24       75.40     20.40 o 
   5  11  11       76.63       77.43     17.57 o 
   6  11  11       56.54       49.62     21.27 o 
   7  11  11       88.59      117.62     24.98 o 
   8  11  11       52.63       92.11     25.37 o 
 -10  12  11      852.64      906.76     44.57 o 
  -9  12  11      347.52      409.77     30.77 o 
  -8  12  11      450.05      482.38     32.29 o 
  -7  12  11      518.70      616.15     31.25 o 
  -6  12  11       11.09       21.50     13.50 o 
  -5  12  11     2562.35     2666.35     68.04 o 
  -4  12  11      340.53      322.17     26.73 o 
  -3  12  11        4.50       26.16     14.88 o 
  -2  12  11        6.82        2.50     14.50 o 
  -1  12  11      456.59      459.31     42.96 o 
   0  12  11     1086.24     1118.64     42.16 o 
   1  12  11      248.12      307.15     26.05 o 
   2  12  11      154.55      169.62     36.26 o 
   3  12  11      840.83      821.68     90.44 o 
   4  12  11      128.19      185.98     26.43 o 
   5  12  11     1924.16     2118.25     85.78 o 
   6  12  11       71.30       84.63     24.51 o 
   7  12  11       52.35       55.10     22.81 o 
  -8  13  11        0.85       -2.37     15.68 o 
  -7  13  11      114.83      137.12     21.90 o 
  -6  13  11      234.64      256.78     26.07 o 
  -5  13  11        5.61        2.63     15.21 o 
  -4  13  11        4.13      -17.66     13.98 o 
  -3  13  11      241.90      192.84     23.15 o 
  -2  13  11       10.82        3.26     15.06 o 
  -1  13  11        3.11      -25.73     17.16 o 
   0  13  11        1.04       11.49     16.06 o 
   1  13  11       38.88       23.90     18.83 o 
   2  13  11        3.27       -3.67     15.61 o 
   3  13  11       33.98       40.31     20.61 o 
   4  13  11        0.03       -2.02     18.29 o 
   5  13  11      247.85      199.51     37.71 o 
  -5  14  11      825.51      859.96     43.56 o 
  -4  14  11     1690.51     1723.52     74.93 o 
  -3  14  11       15.67        5.42     16.31 o 
  -2  14  11      458.29      520.52     46.20 o 
  -1  14  11      174.99      170.21     37.96 o 
   0  14  11      697.98      848.92     50.96 o 
   1  14  11       60.00       41.00     18.75 o 
   2  14  11      530.98      598.82     37.00 o 
 -16   0  12      140.20      144.13     38.97 o 
 -14   0  12      620.09      665.70     66.23 o 
 -12   0  12      707.48      629.61     39.91 o 
 -10   0  12       21.81       21.05     15.14 o 
  -8   0  12      556.53      585.10     35.44 o 
  -6   0  12     4016.62     3964.87    102.24 o 
  -4   0  12      130.65      118.51     26.03 o 
  -2   0  12     5110.30     4902.30    129.08 o 
   0   0  12     1285.48     1219.11     52.23 o 
   2   0  12      939.55      943.01     44.94 o 
   4   0  12     4092.63     4349.19    163.06 o 
   6   0  12      191.47      212.54     27.20 o 
   8   0  12     6508.48     6338.75    322.11 o 
  10   0  12      129.63       90.56     34.71 o 
  12   0  12      149.20      189.58     46.79 o 
 -16   1  12      591.58      747.58     60.91 o 
 -15   1  12       15.91        7.98     20.93 o 
 -14   1  12        0.88       22.96     18.13 o 
 -13   1  12       61.73       50.67     20.75 o 
 -12   1  12      424.28      400.52     36.49 o 
 -11   1  12       45.23       46.20     12.47 o 
 -10   1  12       17.93       19.15      9.26 o 
  -9   1  12      124.33      138.16     13.82 o 
  -8   1  12      846.51      729.59     26.99 o 
  -7   1  12       11.96        7.55      6.23 o 
  -6   1  12     4672.52     4782.17     76.86 o 
  -5   1  12       30.17       35.38      8.27 o 
  -4   1  12       53.72       34.69      8.99 o 
  -3   1  12        2.01       -3.09     10.18 o 
  -2   1  12      303.90      285.92     19.76 o 
  -1   1  12       23.34       24.08     10.67 o 
   0   1  12      464.17      428.14     27.62 o 
   1   1  12       26.43       19.41     11.92 o 
   2   1  12     1424.93     1443.24     45.52 o 
   3   1  12       18.62       15.34     10.70 o 
   4   1  12        9.84       11.78     10.87 o 
   5   1  12        4.97       12.72     11.26 o 
   6   1  12      588.22      499.68     26.97 o 
   7   1  12       11.06       -2.20     11.39 o 
   8   1  12        1.77       19.02     13.72 o 
   9   1  12       21.05       29.91     13.87 o 
  10   1  12      463.06      491.98     45.11 o 
  11   1  12       92.22       88.11     25.44 o 
  12   1  12       23.14       56.77     45.15 o 
  13   1  12       34.61       42.77     23.74 o 
 -16   2  12        3.21        1.93     20.47 o 
 -15   2  12       23.11       31.24     30.12 o 
 -14   2  12      622.11      795.12     66.73 o 
 -13   2  12        8.84        9.13     40.56 o 
 -12   2  12      731.60      706.75     31.25 o 
 -11   2  12       99.27       89.15     12.57 o 
 -10   2  12     1156.85     1232.74     33.37 o 
  -9   2  12        0.94        3.23      8.74 o 
  -8   2  12     3955.07     3717.96     65.16 o 
  -7   2  12        0.54       -6.72      6.50 o 
  -6   2  12     2755.89     2533.77     44.18 o 
  -5   2  12      541.20      547.68     24.52 o 
  -4   2  12        0.29        8.15      6.22 o 
  -3   2  12      516.38      503.43     25.68 o 
  -2   2  12     4857.57     4633.01     87.53 o 
  -1   2  12      261.01      220.71     21.14 o 
   0   2  12       13.87        1.78      9.89 o 
   1   2  12      152.93      130.28     15.38 o 
   2   2  12     2283.84     2264.12     53.24 o 
   3   2  12       28.85       53.34     15.30 o 
   4   2  12      190.28      183.82     17.31 o 
   5   2  12       19.63        3.08     12.72 o 
   6   2  12       24.38       30.78     12.48 o 
   7   2  12      245.96      225.99     20.29 o 
   8   2  12     5068.94     5143.95    115.80 o 
   9   2  12        6.03       -4.71     20.55 o 
  10   2  12      613.58      691.04     39.28 o 
  11   2  12      127.96      138.27     56.01 o 
  12   2  12      325.70      255.21     36.60 o 
  13   2  12      149.68      147.31     44.39 o 
 -16   3  12      610.42      706.76     78.13 o 
 -15   3  12      118.95       87.86     24.77 o 
 -14   3  12       32.76       83.79     23.83 o 
 -13   3  12      133.55      116.84     16.97 o 
 -12   3  12      180.21      167.29     18.03 o 
 -11   3  12      556.36      512.45     24.46 o 
 -10   3  12       22.64       28.11     10.21 o 
  -9   3  12      805.42      785.97     26.67 o 
  -8   3  12      372.42      354.59     25.77 o 
  -7   3  12       58.27       86.37     13.35 o 
  -6   3  12     1586.96     1672.24     56.28 o 
  -5   3  12       89.25       82.38      9.95 o 
  -4   3  12      142.69      144.22     13.51 o 
  -3   3  12      312.04      295.71     25.28 o 
  -2   3  12       14.76        7.03     10.07 o 
  -1   3  12     1233.40     1063.23     56.55 o 
   0   3  12       33.02       22.35     11.07 o 
   1   3  12        4.02        5.64     14.27 o 
   2   3  12      152.92      116.87     15.04 o 
   3   3  12      111.94      107.99     14.77 o 
   4   3  12       38.46       39.87     13.49 o 
   5   3  12      744.92      774.73     30.57 o 
   6   3  12      831.53      819.78     31.64 o 
   7   3  12      416.93      392.46     24.88 o 
   8   3  12       39.14       34.85     13.26 o 
   9   3  12       19.69       13.15     18.27 o 
  10   3  12      154.45      201.60     25.14 o 
  11   3  12       40.91       43.30     27.86 o 
  12   3  12       70.79       77.71     27.64 o 
  13   3  12      170.13      206.59     99.63 o 
 -15   4  12        7.36       -4.37     19.05 o 
 -14   4  12      178.79      177.35     32.22 o 
 -13   4  12       10.38        9.78     12.09 o 
 -12   4  12      568.24      561.00     29.95 o 
 -11   4  12        7.49        4.80     10.92 o 
 -10   4  12       19.72       18.56     10.11 o 
  -9   4  12      427.39      429.35     22.17 o 
  -8   4  12      265.09      230.61     16.53 o 
  -7   4  12      325.24      265.77     21.77 o 
  -6   4  12     3456.47     3566.90     71.73 o 
  -5   4  12       39.21       59.47     12.00 o 
  -4   4  12      189.68      177.09     14.07 o 
  -3   4  12       11.45        9.72      8.46 o 
  -2   4  12     6174.88     5815.13    123.31 o 
  -1   4  12      572.92      624.85     26.68 o 
   0   4  12     1525.19     1460.18     40.69 o 
   1   4  12     2499.81     2535.54     57.80 o 
   2   4  12      233.48      221.67     19.05 o 
   3   4  12     1869.66     1873.82     48.57 o 
   4   4  12      781.76      820.12     32.02 o 
   5   4  12     1483.80     1495.45     51.99 o 
   6   4  12      360.80      332.17     26.11 o 
   7   4  12        0.09       -6.80     11.91 o 
   8   4  12     1703.72     1647.10     52.82 o 
   9   4  12      359.58      384.02     39.30 o 
  10   4  12       39.44       50.75     18.73 o 
  11   4  12      134.34      144.31     29.93 o 
  12   4  12      268.93      262.33     38.29 o 
 -15   5  12      128.39      130.39     23.08 o 
 -14   5  12       49.73       72.79     18.82 o 
 -13   5  12      398.87      456.04     29.18 o 
 -12   5  12      110.49       86.16     15.80 o 
 -11   5  12      721.28      702.74     33.97 o 
 -10   5  12      168.72      173.24     16.44 o 
  -9   5  12       41.08       53.66     11.67 o 
  -8   5  12        0.30       -6.95      8.60 o 
  -7   5  12      206.55      192.91     18.14 o 
  -6   5  12        3.37        8.48      8.77 o 
  -5   5  12        9.37        7.43      7.33 o 
  -4   5  12      416.07      392.86     22.90 o 
  -3   5  12      810.38      778.76     25.49 o 
  -2   5  12        2.34        8.26     10.39 o 
  -1   5  12     2657.08     2621.87     58.77 o 
   0   5  12      181.68      137.29     16.03 o 
   1   5  12      606.35      659.57     28.57 o 
   2   5  12      243.72      265.78     20.85 o 
   3   5  12      288.60      274.28     22.48 o 
   4   5  12       11.91        0.19     10.85 o 
   5   5  12       88.02      103.25     15.68 o 
   6   5  12      497.77      459.22     30.99 o 
   7   5  12      212.27      213.17     23.08 o 
   8   5  12       90.45      108.46     28.96 o 
   9   5  12      104.63       79.95     24.76 o 
  10   5  12      170.00      153.65     24.09 o 
  11   5  12      148.70      155.32     25.30 o 
  12   5  12       37.40       12.44     24.32 o 
 -15   6  12        0.43        2.38     15.80 o 
 -14   6  12      317.68      332.48     26.30 o 
 -13   6  12       93.78      136.48     19.19 o 
 -12   6  12      422.82      403.72     27.38 o 
 -11   6  12      671.49      678.00     34.11 o 
 -10   6  12      132.00      154.69     18.39 o 
  -9   6  12        1.07       -4.72      9.44 o 
  -8   6  12      215.25      208.03     17.12 o 
  -7   6  12      136.90      115.39     16.01 o 
  -6   6  12        0.30       -3.42      8.99 o 
  -5   6  12      539.22      563.32     30.85 o 
  -4   6  12       80.77       68.46     12.97 o 
  -3   6  12      205.66      208.72     17.77 o 
  -2   6  12     2604.02     2716.37     93.36 o 
  -1   6  12      483.79      495.84     26.04 o 
   0   6  12       44.36       53.22     13.09 o 
   1   6  12     1781.81     1720.58     46.44 o 
   2   6  12     4427.62     4360.10    101.28 o 
   3   6  12      946.87     1042.65     41.76 o 
   4   6  12      880.85      807.61     33.25 o 
   5   6  12     1680.87     1754.11     49.38 o 
   6   6  12        7.30        2.81     12.25 o 
   7   6  12       20.64       -8.88     12.16 o 
   8   6  12      625.15      584.57     76.64 o 
   9   6  12       61.30       38.94     28.55 o 
  10   6  12       31.12       36.14     23.78 o 
  11   6  12       92.47      130.39     30.46 o 
 -14   7  12      283.01      309.52     26.91 o 
 -13   7  12       36.38       47.02     16.33 o 
 -12   7  12        0.05       -0.88     14.34 o 
 -11   7  12      136.46      142.84     18.45 o 
 -10   7  12       54.40       63.77     15.15 o 
  -9   7  12      142.45      140.30     15.76 o 
  -8   7  12       12.64       13.31     11.32 o 
  -7   7  12      144.52      171.84     16.24 o 
  -6   7  12      280.19      253.19     18.25 o 
  -5   7  12       70.09       69.49     14.42 o 
  -4   7  12      335.74      359.18     25.98 o 
  -3   7  12      397.41      378.52     47.68 o 
  -2   7  12       42.68       50.69     16.12 o 
  -1   7  12     1135.07     1094.81     44.03 o 
   0   7  12       65.82       62.79     13.86 o 
   1   7  12       65.40       43.93     17.10 o 
   2   7  12      396.91      379.57     31.40 o 
   3   7  12        5.34       -0.03     11.78 o 
   4   7  12      262.70      258.91     27.00 o 
   5   7  12      195.29      169.24     19.31 o 
   6   7  12      379.62      356.67     26.41 o 
   7   7  12      246.01      220.54     22.12 o 
   8   7  12      535.17      503.28     38.29 o 
   9   7  12      112.55      125.28     23.81 o 
  10   7  12       12.88       19.06     20.30 o 
  11   7  12        2.86       -9.35     18.88 o 
 -13   8  12        5.70        2.95     13.95 o 
 -12   8  12      910.39      920.79     38.18 o 
 -11   8  12      109.02      102.19     17.62 o 
 -10   8  12        0.46       -8.96     12.06 o 
  -9   8  12       69.02      100.10     14.82 o 
  -8   8  12       11.61       16.88     11.06 o 
  -7   8  12      292.76      286.37     23.07 o 
  -6   8  12      243.68      267.69     22.22 o 
  -5   8  12      694.89      779.25     33.30 o 
  -4   8  12       27.65       22.32     12.35 o 
  -3   8  12       33.33       42.64     13.20 o 
  -2   8  12     3294.59     3177.94    104.26 o 
  -1   8  12      168.78      172.31     18.48 o 
   0   8  12      607.86      538.21     35.73 o 
   1   8  12      726.54      703.72     83.39 o 
   2   8  12      774.56      758.12     46.27 o 
   3   8  12        8.34       -3.65     12.36 o 
   4   8  12      490.73      521.06     30.37 o 
   5   8  12      512.79      477.18     32.80 o 
   6   8  12      380.96      384.79     35.45 o 
   7   8  12       14.62       23.71     18.19 o 
   8   8  12        2.11        1.04     18.12 o 
   9   8  12      610.31      565.46     41.23 o 
  10   8  12       85.19       87.36     24.49 o 
 -12   9  12      242.50      267.70     25.40 o 
 -11   9  12      114.48      122.81     19.60 o 
 -10   9  12     1288.37     1319.46     44.99 o 
  -9   9  12        5.09       -5.47     12.20 o 
  -8   9  12      680.14      645.29     33.65 o 
  -7   9  12      116.30      102.06     17.45 o 
  -6   9  12     1422.05     1338.39     43.36 o 
  -5   9  12        0.31       -8.03     11.98 o 
  -4   9  12      431.77      433.25     49.91 o 
  -3   9  12       35.77       29.18     13.34 o 
  -2   9  12       47.85       39.57     13.79 o 
  -1   9  12      235.91      203.91     20.02 o 
   0   9  12        1.42       11.12     15.22 o 
   1   9  12       11.53       10.29     15.27 o 
   2   9  12      245.65      217.42     26.01 o 
   3   9  12       33.34       69.92     24.99 o 
   4   9  12      353.74      321.85     25.25 o 
   5   9  12        4.47        1.71     13.13 o 
   6   9  12       41.79       46.61     15.99 o 
   7   9  12      164.02      148.54     28.03 o 
   8   9  12      251.61      252.91     50.55 o 
   9   9  12      436.37      390.80     78.07 o 
 -11  10  12      274.60      258.72     25.51 o 
 -10  10  12      148.53      172.59     21.91 o 
  -9  10  12      223.36      264.22     28.71 o 
  -8  10  12      198.46      203.23     21.89 o 
  -7  10  12       20.99       27.44     13.95 o 
  -6  10  12       19.75        8.91     13.31 o 
  -5  10  12      618.34      659.99     34.62 o 
  -4  10  12       36.73       29.19     14.84 o 
  -3  10  12        9.46       10.90     13.00 o 
  -2  10  12      328.20      291.70     23.92 o 
  -1  10  12       14.35       10.69     13.60 o 
   0  10  12      265.94      276.84     33.11 o 
   1  10  12      573.15      584.93     47.59 o 
   2  10  12      859.99      860.34     59.39 o 
   3  10  12        0.32        8.40     15.21 o 
   4  10  12       58.34       35.94     18.60 o 
   5  10  12      767.89      765.34     48.00 o 
   6  10  12        0.09       13.56     19.37 o 
   7  10  12       14.08       -7.60     22.98 o 
   8  10  12        6.36       26.49     21.47 o 
 -10  11  12        0.29       -0.64     16.84 o 
  -9  11  12        4.87        7.82     18.00 o 
  -8  11  12       12.92       10.76     16.45 o 
  -7  11  12       70.91       52.19     16.28 o 
  -6  11  12      766.03      778.77     57.59 o 
  -5  11  12      252.00      236.24     23.43 o 
  -4  11  12      433.76      468.53     30.44 o 
  -3  11  12       54.47       53.50     21.50 o 
  -2  11  12      210.20      202.22     22.24 o 
  -1  11  12        3.77        6.75     13.96 o 
   0  11  12      130.59      184.73     26.39 o 
   1  11  12      316.18      355.76     32.99 o 
   2  11  12     1564.62     1663.55     75.29 o 
   3  11  12        2.65        6.58     19.71 o 
   4  11  12      611.92      705.53     83.18 o 
   5  11  12        0.01       19.38     23.53 o 
   6  11  12      230.22      206.39     34.91 o 
   7  11  12        3.81      -12.19     18.49 o 
  -9  12  12      112.55       92.19     23.26 o 
  -8  12  12        7.38      -22.37     14.91 o 
  -7  12  12      262.52      327.32     27.80 o 
  -6  12  12       19.49        2.80     15.13 o 
  -5  12  12      399.66      471.83     32.32 o 
  -4  12  12       28.65       17.59     15.53 o 
  -3  12  12       84.05       75.63     18.06 o 
  -2  12  12      782.88      691.65     46.42 o 
  -1  12  12      185.11      239.73     24.99 o 
   0  12  12       64.25       94.60     22.58 o 
   1  12  12      317.14      290.50     43.67 o 
   2  12  12      424.20      493.69     62.64 o 
   3  12  12      352.99      389.76     42.86 o 
   4  12  12      193.67      227.22     29.21 o 
   5  12  12       31.23        4.19     24.82 o 
  -6  13  12       81.98       97.57     20.14 o 
  -5  13  12       64.62       50.74     18.47 o 
  -4  13  12       12.64       17.41     18.79 o 
  -3  13  12      303.51      335.59     29.19 o 
  -2  13  12        4.06       -6.63     15.26 o 
  -1  13  12       14.51       10.29     16.69 o 
   0  13  12        7.56       33.27     20.98 o 
   1  13  12       75.05       66.83     23.31 o 
   2  13  12       50.96       75.73     23.66 o 
   3  13  12      100.39       91.22     24.13 o 
 -15   0  13     1731.05     1827.36    106.66 o 
 -13   0  13      442.60      430.67     53.51 o 
 -11   0  13      941.44      966.18     47.43 o 
  -9   0  13      914.90      832.65     36.02 o 
  -7   0  13      813.44      794.04     61.69 o 
  -5   0  13       37.66       24.10     15.30 o 
  -3   0  13     1094.02     1068.90     49.90 o 
  -1   0  13     1367.71     1298.18     55.37 o 
   1   0  13      585.56      663.32     53.92 o 
   3   0  13      134.68      136.08     22.33 o 
   5   0  13        3.26       -8.92     15.13 o 
   7   0  13       79.21       60.43     21.61 o 
   9   0  13      255.73      312.76     34.33 o 
  11   0  13        0.54      -35.24     23.49 o 
 -15   1  13      823.28      993.99     63.93 o 
 -14   1  13      120.81      127.22     25.41 o 
 -13   1  13        4.16       13.07     17.77 o 
 -12   1  13       50.49       54.74     17.55 o 
 -11   1  13      335.72      328.59     22.23 o 
 -10   1  13       95.13      113.03     13.22 o 
  -9   1  13        0.27       -1.86      8.90 o 
  -8   1  13        0.02       -1.99      6.64 o 
  -7   1  13     2316.71     2099.11     40.11 o 
  -6   1  13        1.26       -5.65      7.44 o 
  -5   1  13     1225.29     1187.19     36.94 o 
  -4   1  13      112.47      127.16     15.36 o 
  -3   1  13      524.02      463.91     37.41 o 
  -2   1  13      564.95      533.99     26.57 o 
  -1   1  13     1275.77     1203.21     37.41 o 
   0   1  13       45.41       43.55     13.54 o 
   1   1  13      397.38      339.22     29.26 o 
   2   1  13       42.01       31.83     15.66 o 
   3   1  13      153.14      159.81     16.72 o 
   4   1  13      176.11      174.08     24.48 o 
   5   1  13        8.98        5.64     11.05 o 
   6   1  13      289.82      241.92     20.69 o 
   7   1  13      959.81      962.77     35.65 o 
   8   1  13      152.40      150.22     20.87 o 
   9   1  13      111.88       83.73     16.56 o 
  10   1  13       14.10       -2.47     20.28 o 
  11   1  13        0.19      -17.37     19.99 o 
  12   1  13       32.24       11.50     31.41 o 
 -15   2  13      511.19      525.76     45.93 o 
 -14   2  13        0.02        3.96     28.49 o 
 -13   2  13       10.58       15.22     18.13 o 
 -12   2  13       67.22       92.88     18.10 o 
 -11   2  13     1072.97     1132.44     32.85 o 
 -10   2  13       70.21       65.46     11.97 o 
  -9   2  13     2170.78     2150.28     46.23 o 
  -8   2  13       18.23       13.78      8.44 o 
  -7   2  13     2078.18     2093.62     44.01 o 
  -6   2  13        7.25        0.47      8.13 o 
  -5   2  13      849.22      857.93     31.32 o 
  -4   2  13      224.26      247.39     19.52 o 
  -3   2  13     1246.09     1273.29     38.26 o 
  -2   2  13      228.76      255.53     20.12 o 
  -1   2  13        8.74        1.97      9.55 o 
   0   2  13        0.05        8.55     10.47 o 
   1   2  13     3852.59     3622.49     74.77 o 
   2   2  13       16.15       28.77     11.10 o 
   3   2  13      126.67      115.10     17.86 o 
   4   2  13       24.31       12.53     12.57 o 
   5   2  13      228.97      246.17     29.29 o 
   6   2  13       52.51       62.43     14.52 o 
   7   2  13      139.48      100.57     17.83 o 
   8   2  13       44.65       36.49     14.32 o 
   9   2  13      170.36      192.66     34.75 o 
  10   2  13       98.44       56.36     19.64 o 
  11   2  13      109.65      119.62     29.72 o 
  12   2  13       18.23       19.67     24.32 o 
 -15   3  13      132.50       95.94     27.09 o 
 -14   3  13       58.30       71.60     23.34 o 
 -13   3  13       34.02       72.40     18.13 o 
 -12   3  13      359.01      352.87     24.93 o 
 -11   3  13      202.28      209.58     22.98 o 
 -10   3  13        4.32        1.60      9.63 o 
  -9   3  13       17.49       12.15      9.68 o 
  -8   3  13      438.70      459.61     25.74 o 
  -7   3  13     1512.73     1335.15     47.18 o 
  -6   3  13      882.08      904.80     31.24 o 
  -5   3  13     1167.10     1157.79     36.66 o 
  -4   3  13     1203.89     1104.65     35.82 o 
  -3   3  13       66.52       32.17     10.27 o 
  -2   3  13      805.62      835.77     46.03 o 
  -1   3  13        6.16       -7.26     11.51 o 
   0   3  13      574.22      515.27     26.95 o 
   1   3  13     1574.70     1448.24     41.77 o 
   2   3  13     1254.57     1259.86     39.07 o 
   3   3  13       15.35       24.45     11.78 o 
   4   3  13        0.04       -5.33     12.12 o 
   5   3  13        0.82      -17.66     12.35 o 
   6   3  13      131.18      114.27     16.43 o 
   7   3  13     1023.19      959.41     38.14 o 
   8   3  13       53.10       63.41     15.29 o 
   9   3  13        4.45        7.76     16.67 o 
  10   3  13      150.20      122.33     22.44 o 
  11   3  13       71.28       85.57     28.15 o 
  12   3  13       33.02       44.13     26.22 o 
 -15   4  13      585.42      629.28     50.63 o 
 -14   4  13      318.09      290.92     35.45 o 
 -13   4  13       62.92       60.41     15.37 o 
 -12   4  13      454.01      487.67     29.16 o 
 -11   4  13      718.00      724.05     32.26 o 
 -10   4  13      160.34      155.22     15.58 o 
  -9   4  13      193.66      199.62     17.72 o 
  -8   4  13      138.61       95.99     11.47 o 
  -7   4  13      143.33      174.36     17.27 o 
  -6   4  13       44.63       23.75     11.16 o 
  -5   4  13       46.99       49.97     15.47 o 
  -4   4  13      299.94      288.60     25.17 o 
  -3   4  13     1251.83     1210.20     37.80 o 
  -2   4  13      652.56      622.09     33.30 o 
  -1   4  13      974.97      884.19     31.96 o 
   0   4  13      122.62      156.93     16.94 o 
   1   4  13      434.61      477.07     26.61 o 
   2   4  13       18.77       30.75     12.41 o 
   3   4  13      482.03      471.29     27.20 o 
   4   4  13        6.34        6.45     11.15 o 
   5   4  13       76.44       93.13     17.01 o 
   6   4  13        3.58       22.65     14.40 o 
   7   4  13      244.99      198.26     23.45 o 
   8   4  13      324.18      345.05     25.29 o 
   9   4  13        1.87        2.00     17.19 o 
  10   4  13       26.01       26.63     29.62 o 
  11   4  13      189.93      225.74     36.86 o 
 -14   5  13        4.40       32.64     17.12 o 
 -13   5  13      155.97      188.43     21.01 o 
 -12   5  13       10.47       -7.00     12.09 o 
 -11   5  13       15.01       24.25     12.97 o 
 -10   5  13       55.59       49.34     12.26 o 
  -9   5  13      275.94      237.24     18.20 o 
  -8   5  13        0.44        4.31      7.96 o 
  -7   5  13      792.47      749.48     59.58 o 
  -6   5  13      253.36      311.46     27.26 o 
  -5   5  13      476.53      465.40     26.04 o 
  -4   5  13      596.07      568.60     34.64 o 
  -3   5  13        0.04       19.45     13.44 o 
  -2   5  13      529.83      524.54     63.19 o 
  -1   5  13      283.21      257.29     20.24 o 
   0   5  13     2025.20     1909.36     49.60 o 
   1   5  13      761.85      729.80     31.25 o 
   2   5  13     1381.42     1305.50     40.79 o 
   3   5  13       61.65       56.29     14.24 o 
   4   5  13      486.70      475.80     28.50 o 
   5   5  13      716.85      707.27     47.50 o 
   6   5  13        1.58        8.73     12.28 o 
   7   5  13       13.52       34.15     13.78 o 
   8   5  13        2.75       -0.02     20.14 o 
   9   5  13      183.83      205.75     32.58 o 
  10   5  13       13.46       12.51     24.67 o 
  11   5  13       34.63       46.09     26.91 o 
 -14   6  13        3.01      -11.39     12.95 o 
 -13   6  13       12.79       13.74     13.78 o 
 -12   6  13      196.80      289.80     28.02 o 
 -11   6  13      546.83      669.53     34.45 o 
 -10   6  13      203.60      179.72     20.91 o 
  -9   6  13       45.47       56.44     12.93 o 
  -8   6  13        2.49        4.52     11.80 o 
  -7   6  13        0.08       21.28     11.59 o 
  -6   6  13      189.56      155.23     17.57 o 
  -5   6  13      419.46      338.59     35.38 o 
  -4   6  13      782.73      720.74     37.23 o 
  -3   6  13     2054.36     2061.14     80.62 o 
  -2   6  13      888.09      850.07     38.97 o 
  -1   6  13      165.35      144.92     23.23 o 
   0   6  13       15.96       13.47     11.75 o 
   1   6  13     1689.07     1655.85     53.55 o 
   2   6  13      364.20      378.15     25.34 o 
   3   6  13       54.87       46.51     14.16 o 
   4   6  13        7.32        8.09     12.07 o 
   5   6  13       36.44       46.41     14.34 o 
   6   6  13       75.41       81.69     15.98 o 
   7   6  13       21.49       13.50     13.58 o 
   8   6  13      374.58      355.18     33.39 o 
   9   6  13      150.75      154.30     25.77 o 
  10   6  13      105.78       44.28     21.44 o 
 -13   7  13      337.13      384.10     39.21 o 
 -12   7  13      304.38      309.43     25.81 o 
 -11   7  13      194.86      215.20     32.53 o 
 -10   7  13        3.72        6.67     13.09 o 
  -9   7  13     1237.79     1214.45     36.54 o 
  -8   7  13      197.19      151.74     18.61 o 
  -7   7  13        0.30      -10.38     10.39 o 
  -6   7  13      102.04      124.76     18.97 o 
  -5   7  13      179.09      171.42     20.34 o 
  -4   7  13      270.12      275.34     27.42 o 
  -3   7  13      420.34      422.35     54.87 o 
  -2   7  13      116.94      122.32     20.20 o 
  -1   7  13        0.59      -15.40     12.49 o 
   0   7  13      291.20      338.46     29.56 o 
   1   7  13      124.51      143.97     28.03 o 
   2   7  13      951.18      883.64     35.44 o 
   3   7  13       29.34       11.68     12.76 o 
   4   7  13      131.93      132.97     18.31 o 
   5   7  13      664.45      648.80     45.11 o 
   6   7  13        0.28       -8.20     12.09 o 
   7   7  13      235.54      195.68     27.01 o 
   8   7  13        5.80       14.98     19.02 o 
   9   7  13      436.07      383.44     36.13 o 
  10   7  13       16.00       -9.64     20.19 o 
 -12   8  13      463.06      454.06     31.31 o 
 -11   8  13      259.61      254.39     24.15 o 
 -10   8  13      413.92      439.80     29.60 o 
  -9   8  13        4.57        0.53     12.43 o 
  -8   8  13       81.91       76.41     16.29 o 
  -7   8  13       19.88       14.48     13.20 o 
  -6   8  13        0.89       -4.15     17.40 o 
  -5   8  13      337.38      402.28     33.61 o 
  -4   8  13       18.66       11.01     12.21 o 
  -3   8  13     1577.09     1517.06     56.70 o 
  -2   8  13       88.50       81.65     28.42 o 
  -1   8  13      245.31      192.49     24.45 o 
   0   8  13      236.08      258.96     26.76 o 
   1   8  13       72.10      139.67     22.93 o 
   2   8  13        1.77       -6.63     12.17 o 
   3   8  13      205.65      205.09     21.50 o 
   4   8  13      158.26      131.79     18.63 o 
   5   8  13        0.96       17.44     14.23 o 
   6   8  13      536.51      596.64     33.94 o 
   7   8  13      109.01       96.92     23.47 o 
   8   8  13        5.46       -4.06     18.58 o 
   9   8  13       28.28       21.17     21.89 o 
 -11   9  13      291.80      331.88     27.94 o 
 -10   9  13      220.94      253.76     28.86 o 
  -9   9  13     1241.72     1247.01     51.50 o 
  -8   9  13       57.57       66.74     16.66 o 
  -7   9  13      270.07      275.53     33.95 o 
  -6   9  13       79.90       73.49     15.51 o 
  -5   9  13      903.70      919.35     37.72 o 
  -4   9  13        1.88        4.95     12.39 o 
  -3   9  13     1263.77     1342.38     52.86 o 
  -2   9  13        1.28       -1.85     14.73 o 
  -1   9  13       93.01      106.09     32.25 o 
   0   9  13      134.61      134.70     22.53 o 
   1   9  13      752.80      661.24     85.49 o 
   2   9  13        4.34      -19.89     13.26 o 
   3   9  13      136.93      135.46     19.28 o 
   4   9  13        7.02       25.85     14.68 o 
   5   9  13     1032.68     1041.03     48.38 o 
   6   9  13       11.67       30.52     15.98 o 
   7   9  13      367.41      399.25     47.92 o 
   8   9  13       83.03       71.10     23.90 o 
 -10  10  13       49.73       62.67     20.64 o 
  -9  10  13       25.02       -3.11     16.05 o 
  -8  10  13        2.13      -24.03     16.02 o 
  -7  10  13      408.02      387.88     28.45 o 
  -6  10  13       32.18       13.28     14.52 o 
  -5  10  13        0.27       12.75     13.76 o 
  -4  10  13        8.55        3.99     13.34 o 
  -3  10  13      510.76      529.94     50.15 o 
  -2  10  13      109.28      138.81     23.98 o 
  -1  10  13       61.95       50.51     24.72 o 
   0  10  13      190.76      224.06     27.65 o 
   1  10  13      641.25      649.04     52.92 o 
   2  10  13      224.43      256.54     39.02 o 
   3  10  13       81.50       89.15     20.99 o 
   4  10  13      346.24      310.38     46.92 o 
   5  10  13      506.93      555.88     69.71 o 
   6  10  13      397.22      450.29     87.70 o 
   7  10  13      566.78      545.41     47.87 o 
  -9  11  13      785.12      733.30     46.34 o 
  -8  11  13       43.35       47.78     18.97 o 
  -7  11  13      478.66      522.37     33.14 o 
  -6  11  13       24.46        4.50     14.87 o 
  -5  11  13      107.27      128.14     20.71 o 
  -4  11  13       24.20       -4.71     14.24 o 
  -3  11  13      858.95      901.11     51.37 o 
  -2  11  13       32.14       19.60     18.18 o 
  -1  11  13       55.18       70.11     21.99 o 
   0  11  13       27.10       -1.25     17.87 o 
   1  11  13       62.23       86.88     22.24 o 
   2  11  13       68.78       60.73     20.57 o 
   3  11  13       22.95       28.54     17.82 o 
   4  11  13       13.04        0.88     31.55 o 
   5  11  13      918.89     1035.48     63.29 o 
  -7  12  13       28.40       35.04     16.50 o 
  -6  12  13      427.87      416.56     31.42 o 
  -5  12  13       26.48       23.71     19.90 o 
  -4  12  13       15.02       16.28     16.19 o 
  -3  12  13      161.79      164.32     48.92 o 
  -2  12  13       24.62       35.45     20.25 o 
  -1  12  13       84.37       56.99     23.97 o 
   0  12  13      453.36      548.70     58.18 o 
   1  12  13      181.14      257.80     35.26 o 
   2  12  13       35.58       23.64     20.35 o 
   3  12  13      136.46      176.08     47.69 o 
  -3  13  13      326.04      378.19     61.85 o 
  -2  13  13      594.63      663.96     46.88 o 
  -1  13  13        9.88       18.21     20.59 o 
 -14   0  14      153.62      175.33     41.38 o 
 -12   0  14       87.27      110.86     25.35 o 
 -10   0  14      124.16      129.14     28.05 o 
  -8   0  14        0.28        3.30     10.69 o 
  -6   0  14        1.18        8.55     24.97 o 
  -4   0  14     1215.45     1309.41     57.57 o 
  -2   0  14       77.57      105.41     25.40 o 
   0   0  14     1741.02     1642.25     66.13 o 
   2   0  14        8.68       14.81     19.91 o 
   4   0  14        5.19      -12.74     26.25 o 
   6   0  14       27.13       10.89     18.73 o 
   8   0  14      130.12       88.54     24.31 o 
  10   0  14        4.91      -20.87     31.13 o 
 -14   1  14      504.76      662.52     49.08 o 
 -13   1  14        7.37       31.55     32.04 o 
 -12   1  14      564.13      629.39     36.19 o 
 -11   1  14       19.93       17.90     11.85 o 
 -10   1  14      714.61      762.19     30.16 o 
  -9   1  14      733.24      696.44     29.70 o 
  -8   1  14      132.75      209.30     22.31 o 
  -7   1  14      339.87      309.72     24.45 o 
  -6   1  14      458.47      348.57     39.19 o 
  -5   1  14       82.15       66.15     13.76 o 
  -4   1  14     3466.63     3381.85     72.61 o 
  -3   1  14      153.60      181.89     18.13 o 
  -2   1  14      363.00      359.22     25.71 o 
  -1   1  14       68.40       49.55     12.87 o 
   0   1  14     2093.65     1986.13     51.68 o 
   1   1  14       87.99       91.13     17.28 o 
   2   1  14     1178.11     1122.09     37.56 o 
   3   1  14        7.62      -18.57     12.38 o 
   4   1  14      964.49     1015.31     36.15 o 
   5   1  14        1.80       -1.02     17.20 o 
   6   1  14     1222.91     1207.77     40.51 o 
   7   1  14        0.08        3.63     12.84 o 
   8   1  14     1256.93     1354.21     54.62 o 
   9   1  14       49.38       18.17     20.75 o 
  10   1  14      666.47      679.29     54.91 o 
  11   1  14      179.04      203.58     34.23 o 
 -14   2  14       75.12      117.48     26.68 o 
 -13   2  14       16.79       25.53     19.26 o 
 -12   2  14      141.40      145.96     20.95 o 
 -11   2  14       40.13       46.34     13.60 o 
 -10   2  14       43.64       45.54     13.23 o 
  -9   2  14      118.49      149.80     17.14 o 
  -8   2  14      193.35      228.68     23.10 o 
  -7   2  14      170.98      229.56     24.84 o 
  -6   2  14      198.34      161.05     20.78 o 
  -5   2  14        2.01       -0.83      8.93 o 
  -4   2  14      129.22      122.64     25.67 o 
  -3   2  14        0.95        0.03      9.91 o 
  -2   2  14        2.10       -8.67      9.86 o 
  -1   2  14       78.01       95.01     14.97 o 
   0   2  14     1463.31     1309.93     63.26 o 
   1   2  14      724.67      687.21     47.60 o 
   2   2  14      407.74      384.50     24.62 o 
   3   2  14       46.66       48.03     16.98 o 
   4   2  14       63.48       75.45     16.85 o 
   5   2  14       22.56        5.88     15.47 o 
   6   2  14       56.00       73.10     19.59 o 
   7   2  14       10.22       -5.35     12.31 o 
   8   2  14       67.32       58.62     15.83 o 
   9   2  14        0.29       37.29     18.57 o 
  10   2  14        0.73       -0.26     21.60 o 
  11   2  14        7.42       17.74     24.05 o 
 -14   3  14       50.51      115.06     26.36 o 
 -13   3  14       49.18       69.41     18.67 o 
 -12   3  14        1.72       23.61     15.08 o 
 -11   3  14        7.39        8.74     10.49 o 
 -10   3  14      586.69      544.36     29.20 o 
  -9   3  14        2.06        8.68     10.74 o 
  -8   3  14      374.45      426.05     30.88 o 
  -7   3  14       49.43       36.18     15.11 o 
  -6   3  14      870.91      774.49     48.01 o 
  -5   3  14      186.25      206.65     33.57 o 
  -4   3  14     2662.13     2730.98     71.99 o 
  -3   3  14      293.63      287.41     21.82 o 
  -2   3  14       90.71      104.57     15.41 o 
  -1   3  14     1075.17     1045.18     42.57 o 
   0   3  14      845.01      827.89     32.02 o 
   1   3  14        0.62        3.59     10.66 o 
   2   3  14      244.33      233.15     20.86 o 
   3   3  14      367.75      434.84     32.53 o 
   4   3  14      294.27      335.53     24.04 o 
   5   3  14      165.81      126.03     19.99 o 
   6   3  14      527.42      498.63     32.64 o 
   7   3  14      348.73      388.67     26.96 o 
   8   3  14      363.07      318.93     29.86 o 
   9   3  14        1.98       12.03     16.78 o 
  10   3  14      213.10      209.56     27.74 o 
 -14   4  14        2.50       31.58     44.24 o 
 -13   4  14       48.32       59.43     18.45 o 
 -12   4  14        4.88       -6.88     11.71 o 
 -11   4  14       43.69       74.19     15.30 o 
 -10   4  14        0.74       -2.73     11.46 o 
  -9   4  14      198.55      204.04     25.31 o 
  -8   4  14       24.74       12.92     14.53 o 
  -7   4  14      544.50      582.65     36.45 o 
  -6   4  14      178.72      156.07     21.02 o 
  -5   4  14      148.38      128.73     20.04 o 
  -4   4  14        1.34      -15.27     11.89 o 
  -3   4  14      564.52      600.89     30.50 o 
  -2   4  14       31.86       43.16     12.44 o 
  -1   4  14      229.31      271.44     25.61 o 
   0   4  14     1047.19     1033.35     36.13 o 
   1   4  14      541.08      441.82     37.08 o 
   2   4  14      165.66      153.45     18.60 o 
   3   4  14       34.88       33.66     16.50 o 
   4   4  14        0.72       -1.40     11.91 o 
   5   4  14        1.03        6.69     13.29 o 
   6   4  14        0.00        4.08     12.54 o 
   7   4  14       43.20       42.58     17.00 o 
   8   4  14      162.51      124.35     31.50 o 
   9   4  14        3.94        9.16     22.85 o 
  10   4  14      107.37      115.59     23.99 o 
 -13   5  14       80.79       53.86     24.36 o 
 -12   5  14      223.03      226.68     22.43 o 
 -11   5  14      461.37      581.84     38.13 o 
 -10   5  14      654.65      634.42     32.47 o 
  -9   5  14     1723.64     1779.13     49.71 o 
  -8   5  14       44.65       33.80     13.01 o 
  -7   5  14      702.72      746.98     40.26 o 
  -6   5  14        0.46       -2.30     14.22 o 
  -5   5  14       77.95       83.56     18.10 o 
  -4   5  14      578.63      583.26     82.77 o 
  -3   5  14      456.52      464.94     32.81 o 
  -2   5  14      235.49      265.03     26.24 o 
  -1   5  14      285.94      291.43     22.58 o 
   0   5  14     1107.91     1123.71     37.90 o 
   1   5  14     1014.83      932.92     34.82 o 
   2   5  14      189.30      179.65     19.10 o 
   3   5  14     1390.97     1315.58     43.14 o 
   4   5  14      243.19      242.93     22.36 o 
   5   5  14      458.19      446.93     28.82 o 
   6   5  14      134.78      149.00     19.30 o 
   7   5  14      669.07      707.56     52.74 o 
   8   5  14      144.89      187.49     26.94 o 
   9   5  14       30.19       12.19     22.68 o 
  10   5  14      182.54      194.54     34.28 o 
 -13   6  14        1.24      -18.69     12.46 o 
 -12   6  14       28.21       18.46     16.36 o 
 -11   6  14       25.81       19.38     18.46 o 
 -10   6  14       98.64       80.67     20.53 o 
  -9   6  14      126.01      131.92     17.90 o 
  -8   6  14      159.45      139.47     18.23 o 
  -7   6  14      519.26      526.98     68.77 o 
  -6   6  14      136.70      127.86     23.90 o 
  -5   6  14       74.87      103.85     19.80 o 
  -4   6  14      136.02      128.59     21.60 o 
  -3   6  14      140.50      138.49     21.40 o 
  -2   6  14       13.14       18.74     15.53 o 
  -1   6  14      284.53      297.96     27.34 o 
   0   6  14      864.53      796.52     33.78 o 
   1   6  14     1317.38     1211.89     40.59 o 
   2   6  14      113.03      102.02     16.49 o 
   3   6  14       41.99       23.00     13.44 o 
   4   6  14      380.41      343.79     33.73 o 
   5   6  14      189.42      228.85     41.08 o 
   6   6  14      200.29      156.06     20.23 o 
   7   6  14      679.01      638.67     34.13 o 
   8   6  14        3.27       39.78     21.17 o 
   9   6  14       28.45        3.27     19.56 o 
 -12   7  14       45.81       46.03     19.08 o 
 -11   7  14       36.39       24.35     16.84 o 
 -10   7  14      907.69      876.86     43.95 o 
  -9   7  14       42.85       83.08     31.38 o 
  -8   7  14      142.63      159.85     19.16 o 
  -7   7  14      802.03      820.35     47.56 o 
  -6   7  14      125.27      138.76     24.28 o 
  -5   7  14        0.98        3.32     15.25 o 
  -4   7  14       42.92       57.42     17.04 o 
  -3   7  14      651.13      576.05     38.14 o 
  -2   7  14        7.87       17.81     15.11 o 
  -1   7  14      661.92      699.70     40.31 o 
   0   7  14      366.63      279.78     38.08 o 
   1   7  14       18.54       10.28     15.50 o 
   2   7  14      110.66       92.43     21.62 o 
   3   7  14      542.17      522.32     31.07 o 
   4   7  14      359.56      388.30     27.65 o 
   5   7  14      139.83      115.34     18.60 o 
   6   7  14      158.15      129.52     19.93 o 
   7   7  14      615.93      546.77     68.88 o 
   8   7  14       46.26       15.53     19.99 o 
 -11   8  14       15.21       -2.99     16.15 o 
 -10   8  14      613.01      755.71     45.60 o 
  -9   8  14       62.26       50.64     16.30 o 
  -8   8  14      260.19      277.25     29.43 o 
  -7   8  14        3.44       25.16     17.11 o 
  -6   8  14      217.46      214.38     26.53 o 
  -5   8  14        5.38        6.81     15.68 o 
  -4   8  14      357.58      336.53     30.29 o 
  -3   8  14      430.78      455.92     73.37 o 
  -2   8  14        4.53       22.35     16.25 o 
  -1   8  14       32.20       42.89     17.88 o 
   0   8  14      164.95      134.02     22.53 o 
   1   8  14      180.87      175.96     24.57 o 
   2   8  14       80.60       61.05     19.17 o 
   3   8  14        5.44      -10.63     12.93 o 
   4   8  14      579.49      582.25     50.11 o 
   5   8  14      106.67      113.04     19.27 o 
   6   8  14      730.86      703.99     43.46 o 
   7   8  14        0.94       20.77     20.51 o 
   8   8  14       64.39       95.49     24.97 o 
 -10   9  14      277.97      281.12     30.33 o 
  -9   9  14      544.47      629.16     55.55 o 
  -8   9  14      152.78      157.33     20.59 o 
  -7   9  14      560.57      582.56     33.91 o 
  -6   9  14        6.33        4.73     16.53 o 
  -5   9  14       28.20       48.51     18.81 o 
  -4   9  14       31.29       26.86     17.12 o 
  -3   9  14      116.85      108.65     21.45 o 
  -2   9  14        0.46        0.37     14.88 o 
  -1   9  14        6.74        8.03     15.60 o 
   0   9  14       39.79       44.61     18.60 o 
   1   9  14       35.91       40.05     20.01 o 
   2   9  14      135.31      132.94     23.63 o 
   3   9  14      142.07      137.17     31.57 o 
   4   9  14       10.23        9.07     16.70 o 
   5   9  14        0.24        1.67     14.95 o 
   6   9  14       98.43       89.10     28.72 o 
   7   9  14      524.25      520.26     50.20 o 
  -9  10  14        7.93        5.56     17.87 o 
  -8  10  14      503.78      478.87     32.25 o 
  -7  10  14       19.68        1.49     18.12 o 
  -6  10  14      187.05      211.45     28.25 o 
  -5  10  14       15.29       18.87     23.30 o 
  -4  10  14      452.08      442.04     47.85 o 
  -3  10  14       78.15       94.92     22.45 o 
  -2  10  14       25.55       17.24     17.96 o 
  -1  10  14      164.14      109.61     22.80 o 
   0  10  14      263.71      292.52     30.86 o 
   1  10  14        3.14      -19.39     15.60 o 
   2  10  14      133.38      117.93     23.91 o 
   3  10  14      188.68      154.49     28.21 o 
   4  10  14      558.60      507.39     73.96 o 
   5  10  14       56.90       69.53     22.93 o 
  -7  11  14      438.47      486.23     39.86 o 
  -6  11  14      207.01      234.24     30.70 o 
  -5  11  14       92.20      130.50     28.83 o 
  -4  11  14      175.72      192.51     27.71 o 
  -3  11  14      242.84      256.27     30.88 o 
  -2  11  14      346.60      355.42     34.83 o 
  -1  11  14      165.00      169.73     26.85 o 
   0  11  14       21.99       33.32     23.99 o 
   1  11  14       42.96       39.40     19.82 o 
   2  11  14       58.11       71.46     22.99 o 
   3  11  14      415.77      427.09     99.78 o 
  -4  12  14      166.45      155.06     35.12 o 
  -3  12  14        2.63        2.67     18.83 o 
  -2  12  14       73.31       53.96     22.86 o 
  -1  12  14      151.25      148.45     31.92 o 
   0  12  14      353.83      285.01     46.90 o 
 -11   0  15      160.45      211.91     42.20 o 
  -9   0  15       35.29       19.85     27.22 o 
  -7   0  15      329.03      349.19     34.82 o 
  -5   0  15     1299.44     1193.91     67.52 o 
  -3   0  15     2638.76     2681.81     90.16 o 
  -1   0  15      808.72      794.29     46.67 o 
   1   0  15     1008.00      949.69     50.29 o 
   3   0  15      292.34      286.14     45.65 o 
   5   0  15       67.49      132.17     25.91 o 
   7   0  15      248.24      311.80     34.86 o 
   9   0  15        9.76       20.98     30.03 o 
 -14   1  15        2.67        9.09     19.57 o 
 -13   1  15      831.08      923.23     73.68 o 
 -12   1  15       44.75       90.65     33.70 o 
 -11   1  15       54.60       95.25     23.19 o 
 -10   1  15      128.95      131.51     24.15 o 
  -9   1  15      119.56      157.49     37.24 o 
  -8   1  15       34.17       30.65     15.15 o 
  -7   1  15      840.53      759.45     38.49 o 
  -6   1  15       22.83       22.63     11.76 o 
  -5   1  15        0.17       -3.65     10.24 o 
  -4   1  15       40.39       46.67     13.30 o 
  -3   1  15      144.55       97.28     15.73 o 
  -2   1  15      465.86      480.22     28.23 o 
  -1   1  15       97.63       85.99     17.74 o 
   0   1  15      709.05      706.07     32.62 o 
   1   1  15       94.38      126.61     19.69 o 
   2   1  15        6.14       -2.56     12.49 o 
   3   1  15       59.15       50.86     24.99 o 
   4   1  15      101.29      132.58     20.78 o 
   5   1  15      973.85     1012.60     37.75 o 
   6   1  15      184.46      170.83     23.60 o 
   7   1  15      337.86      349.35     26.12 o 
   8   1  15       25.63       10.83     14.26 o 
   9   1  15       74.16       76.78     21.37 o 
  10   1  15      104.64      114.19     45.32 o 
 -13   2  15       33.67       54.22     31.61 o 
 -12   2  15       24.70       38.04     31.36 o 
 -11   2  15      244.46      268.91     32.15 o 
 -10   2  15      372.10      391.70     40.57 o 
  -9   2  15      404.84      356.56     29.54 o 
  -8   2  15      328.06      386.57     30.45 o 
  -7   2  15       47.24       65.83     18.73 o 
  -6   2  15       96.78      117.29     19.29 o 
  -5   2  15      411.85      436.56     31.64 o 
  -4   2  15      254.46      246.93     21.30 o 
  -3   2  15        0.19       26.27     12.09 o 
  -2   2  15        2.36        2.49     10.94 o 
  -1   2  15       12.09       23.00     11.72 o 
   0   2  15       29.73       17.78     11.90 o 
   1   2  15      435.97      302.96     26.97 o 
   2   2  15       21.21       23.47     12.66 o 
   3   2  15       76.43       64.15     14.74 o 
   4   2  15      143.33      139.19     18.20 o 
   5   2  15       22.87       12.05     14.11 o 
   6   2  15       76.78       69.32     16.20 o 
   7   2  15       65.30       47.31     15.46 o 
   8   2  15      129.33      132.50     19.50 o 
   9   2  15       99.55       75.49     22.27 o 
 -13   3  15      744.84      853.22     50.51 o 
 -12   3  15       18.28       21.14     19.74 o 
 -11   3  15       61.93       74.65     22.86 o 
 -10   3  15       50.78       69.37     18.08 o 
  -9   3  15      233.22      231.20     25.15 o 
  -8   3  15      247.95      246.44     52.71 o 
  -7   3  15      890.21      905.95     41.21 o 
  -6   3  15      220.70      238.97     26.83 o 
  -5   3  15       41.91       51.23     16.48 o 
  -4   3  15       54.97       46.85     16.56 o 
  -3   3  15      936.22      948.89     39.00 o 
  -2   3  15       93.32       90.12     15.37 o 
  -1   3  15      390.35      405.04     26.66 o 
   0   3  15       83.35      114.12     19.20 o 
   1   3  15      565.69      582.13     40.60 o 
   2   3  15        0.71       -1.67     11.96 o 
   3   3  15       54.39       54.89     14.64 o 
   4   3  15       17.70        1.36     12.16 o 
   5   3  15      574.24      504.59     41.29 o 
   6   3  15      479.91      404.30     37.99 o 
   7   3  15      191.88      198.70     27.18 o 
   8   3  15       20.57       45.95     17.98 o 
   9   3  15       33.69        8.60     19.24 o 
 -13   4  15      280.38      368.72     38.50 o 
 -12   4  15      244.93      280.07     40.69 o 
 -11   4  15       48.89       49.57     22.79 o 
 -10   4  15      225.77      246.73     26.47 o 
  -9   4  15       29.78       39.25     16.57 o 
  -8   4  15      137.46      121.22     20.68 o 
  -7   4  15      231.90      282.29     27.54 o 
  -6   4  15      114.45      122.02     20.94 o 
  -5   4  15      495.07      460.22     48.42 o 
  -4   4  15     1073.91     1175.60     47.47 o 
  -3   4  15      950.47      944.46     42.43 o 
  -2   4  15      130.66      144.52     18.07 o 
  -1   4  15        1.15       -8.78     13.08 o 
   0   4  15      305.74      265.12     23.11 o 
   1   4  15        7.45        8.73     13.34 o 
   2   4  15      145.80      153.45     19.26 o 
   3   4  15       38.19       42.98     17.93 o 
   4   4  15      177.80      148.08     18.79 o 
   5   4  15        3.15       14.87     12.95 o 
   6   4  15        3.03       16.54     13.94 o 
   7   4  15      227.93      227.32     23.04 o 
   8   4  15        0.83        8.85     22.75 o 
   9   4  15       60.78       21.40     64.39 o 
 -12   5  15        3.56       23.16     17.97 o 
 -11   5  15       13.11       40.39     22.29 o 
 -10   5  15      185.10      213.56     25.67 o 
  -9   5  15      399.50      455.64     43.94 o 
  -8   5  15        0.76        0.96     14.46 o 
  -7   5  15      313.29      339.28     30.48 o 
  -6   5  15        3.83       -2.15     14.96 o 
  -5   5  15       71.69       82.61     22.83 o 
  -4   5  15       73.14       69.65     18.61 o 
  -3   5  15      313.36      398.91     32.09 o 
  -2   5  15      294.11      270.62     27.14 o 
  -1   5  15       18.24       13.92     14.32 o 
   0   5  15      218.45      181.64     22.31 o 
   1   5  15      260.82      254.44     22.26 o 
   2   5  15      124.89      113.86     17.90 o 
   3   5  15      215.47      207.86     22.88 o 
   4   5  15      429.62      395.95     42.00 o 
   5   5  15      618.83      650.10     35.64 o 
   6   5  15     1063.15     1087.79     45.17 o 
   7   5  15      151.83      173.93     21.73 o 
   8   5  15        1.29      -10.85     17.81 o 
 -12   6  15       53.82       80.48     20.79 o 
 -11   6  15        0.03      -20.54     17.84 o 
 -10   6  15      643.64      695.68     54.80 o 
  -9   6  15       27.95       14.89     16.14 o 
  -8   6  15      426.45      477.41     63.37 o 
  -7   6  15      295.70      317.26     35.67 o 
  -6   6  15       29.09       15.95     15.86 o 
  -5   6  15        1.89        6.94     15.60 o 
  -4   6  15      521.67      525.82     37.35 o 
  -3   6  15        7.81       33.79     16.15 o 
  -2   6  15       30.98       57.02     17.94 o 
  -1   6  15       99.38       98.84     20.00 o 
   0   6  15      729.77      831.02     42.76 o 
   1   6  15       18.83       30.53     13.47 o 
   2   6  15      498.76      508.07     37.76 o 
   3   6  15       22.86       15.17     13.69 o 
   4   6  15      420.21      411.55     28.49 o 
   5   6  15      278.24      300.14     27.11 o 
   6   6  15       55.45       53.00     16.92 o 
   7   6  15      280.56      287.61     39.21 o 
   8   6  15       11.78       19.29     20.87 o 
 -11   7  15       50.25       58.75     24.99 o 
 -10   7  15      145.77      175.53     33.01 o 
  -9   7  15      285.02      288.40     42.54 o 
  -8   7  15      448.66      494.03     37.64 o 
  -7   7  15      369.02      395.90     33.50 o 
  -6   7  15      992.34     1061.81     90.39 o 
  -5   7  15       26.96       19.42     16.22 o 
  -4   7  15       26.55       23.98     17.51 o 
  -3   7  15     1547.30     1566.14     90.24 o 
  -2   7  15      484.62      353.08     47.55 o 
  -1   7  15     1430.68     1396.76     54.07 o 
   0   7  15       27.23       28.34     16.02 o 
   1   7  15      349.71      338.38     48.05 o 
   2   7  15        3.80       14.10     13.31 o 
   3   7  15       31.34       24.75     14.67 o 
   4   7  15       74.94       37.82     15.66 o 
   5   7  15        1.94       10.61     14.42 o 
   6   7  15      697.44      723.73     38.25 o 
   7   7  15       32.49       30.59     21.63 o 
 -10   8  15      241.46      324.50     41.57 o 
  -9   8  15      111.08      160.17     26.05 o 
  -8   8  15      235.68      280.95     30.83 o 
  -7   8  15       43.66       54.85     19.39 o 
  -6   8  15       30.52       29.15     17.90 o 
  -5   8  15      170.89      166.29     24.67 o 
  -4   8  15       82.52       79.34     20.50 o 
  -3   8  15        0.18        5.68     24.48 o 
  -2   8  15       54.55       86.69     21.17 o 
  -1   8  15      270.38      283.00     70.44 o 
   0   8  15       24.53       -4.99     36.87 o 
   1   8  15      133.66      154.73     25.29 o 
   2   8  15       67.01       78.88     28.07 o 
   3   8  15       15.81        0.10     25.33 o 
   4   8  15      114.01      105.01     18.41 o 
   5   8  15      115.04      105.71     19.67 o 
   6   8  15       85.60       87.31     24.46 o 
  -9   9  15     1101.73     1185.93     96.33 o 
  -8   9  15       23.39       27.00     19.43 o 
  -7   9  15      670.83      654.39     44.48 o 
  -6   9  15       56.04       48.41     20.21 o 
  -5   9  15       34.12       18.04     27.61 o 
  -4   9  15      256.98      297.69     31.55 o 
  -3   9  15      853.64      833.77     47.18 o 
  -2   9  15        9.92       -5.07     14.84 o 
  -1   9  15      316.68      297.85     30.62 o 
   0   9  15       17.41       21.94     17.91 o 
   1   9  15      218.97      208.06     27.55 o 
   2   9  15      195.88      208.69     40.17 o 
   3   9  15      150.88      169.06     30.72 o 
   4   9  15       59.90       75.05     20.63 o 
   5   9  15       70.20       55.71     21.32 o 
  -7  10  15      455.27      460.81     38.57 o 
  -6  10  15        1.24      -23.26     16.78 o 
  -5  10  15      604.52      683.85     46.15 o 
  -4  10  15        8.94       -2.09     18.88 o 
  -3  10  15      482.47      476.02     62.76 o 
  -2  10  15        5.45       22.08     18.24 o 
  -1  10  15      339.43      338.12     40.02 o 
   0  10  15      167.89      182.33     31.85 o 
   1  10  15      505.12      606.00     59.74 o 
   2  10  15      116.55       93.17     23.72 o 
   3  10  15       51.75       64.90     21.11 o 
  -4  11  15        8.43        8.16     17.78 o 
  -3  11  15      237.76      234.25     41.19 o 
  -2  11  15      163.94      139.79     26.68 o 
  -1  11  15      542.97      538.85     51.68 o 
   0  11  15       33.16       13.11     18.85 o 
 -12   0  16      622.84      680.10     70.00 o 
 -10   0  16      726.93      768.36     73.73 o 
  -8   0  16       34.93       38.49     27.19 o 
  -6   0  16      878.08      852.95     50.01 o 
  -4   0  16      125.33      131.71     34.02 o 
  -2   0  16     1228.58     1166.58     58.07 o 
   0   0  16      590.18      613.48     57.21 o 
   2   0  16      139.50      107.63     25.12 o 
   4   0  16      855.20      905.09     70.82 o 
   6   0  16       86.76      108.45     25.68 o 
   8   0  16      676.71      664.46     77.31 o 
 -12   1  16      610.78      811.34     77.57 o 
 -11   1  16      270.07      322.72     36.75 o 
 -10   1  16       36.42       19.25     18.73 o 
  -9   1  16        0.20        2.17     26.89 o 
  -8   1  16        9.96        4.22     18.49 o 
  -7   1  16       12.00       62.25     20.25 o 
  -6   1  16      104.73      118.11     19.45 o 
  -5   1  16        0.66       -7.09     10.78 o 
  -4   1  16       11.90        2.24     11.47 o 
  -3   1  16       20.60       23.22     16.75 o 
  -2   1  16       79.18       70.36     14.98 o 
  -1   1  16        0.00        0.54     13.85 o 
   0   1  16      115.90      126.44     17.90 o 
   1   1  16       43.94       52.28     14.13 o 
   2   1  16      327.07      292.42     27.94 o 
   3   1  16       22.48       26.32     14.04 o 
   4   1  16      335.01      332.13     28.82 o 
   5   1  16        0.00       -1.07     14.22 o 
   6   1  16      439.60      459.20     39.02 o 
   7   1  16       53.75       53.13     16.17 o 
   8   1  16        2.85       -8.62     14.12 o 
 -12   2  16       40.27       61.19     31.72 o 
 -11   2  16       20.16       53.24     22.65 o 
 -10   2  16     1138.31     1203.39     58.90 o 
  -9   2  16       22.52       30.81     20.14 o 
  -8   2  16     1630.50     1730.70     58.99 o 
  -7   2  16       21.88       10.39     14.18 o 
  -6   2  16     1066.86     1016.03     44.26 o 
  -5   2  16      308.81      447.74    113.13 o 
  -4   2  16      454.03      488.74     40.81 o 
  -3   2  16        1.00       -9.85     11.22 o 
  -2   2  16     1021.77     1044.68     86.65 o 
  -1   2  16      121.50      117.22     17.52 o 
   0   2  16     1125.83     1096.39     39.91 o 
   1   2  16      580.90      532.88     35.62 o 
   2   2  16       26.56       29.12     16.82 o 
   3   2  16      405.35      364.38     32.90 o 
   4   2  16      107.21       93.00     17.58 o 
   5   2  16      269.58      268.58     24.10 o 
   6   2  16       50.65       50.09     17.73 o 
   7   2  16      133.26      145.32     27.59 o 
   8   2  16       49.57       36.04     26.43 o 
 -12   3  16       75.55       96.71     37.95 o 
 -11   3  16       59.52      107.09     49.42 o 
 -10   3  16        7.78       -9.06     14.60 o 
  -9   3  16       77.40       72.44     20.48 o 
  -8   3  16       31.28       14.70     14.97 o 
  -7   3  16      137.13      137.63     21.89 o 
  -6   3  16      581.15      635.98     40.09 o 
  -5   3  16        0.04       17.59     15.21 o 
  -4   3  16      206.56      157.33     22.66 o 
  -3   3  16       80.39       67.54     18.81 o 
  -2   3  16        2.33        1.03     11.89 o 
  -1   3  16       47.77       52.46     17.75 o 
   0   3  16       85.48      130.56     17.53 o 
   1   3  16        0.07        5.30     14.00 o 
   2   3  16      106.33       95.58     16.88 o 
   3   3  16       74.39       67.11     15.68 o 
   4   3  16      105.90      110.88     24.28 o 
   5   3  16       78.60       78.79     16.98 o 
   6   3  16      105.54      114.15     19.13 o 
   7   3  16       14.36       28.43     17.60 o 
   8   3  16       11.41       20.00     22.04 o 
 -11   4  16       16.61       27.35     20.30 o 
 -10   4  16       64.94       86.67     20.33 o 
  -9   4  16        9.43       16.54     15.88 o 
  -8   4  16        3.97       26.94     15.83 o 
  -7   4  16        3.34        1.06     14.15 o 
  -6   4  16      301.18      309.00     29.55 o 
  -5   4  16      450.64      488.19     35.64 o 
  -4   4  16       10.30       12.39     14.77 o 
  -3   4  16        0.40      -11.51     14.39 o 
  -2   4  16      643.42      653.30     40.67 o 
  -1   4  16      188.25      167.38     19.59 o 
   0   4  16      373.61      321.57     28.92 o 
   1   4  16      706.73      677.67     35.20 o 
   2   4  16       57.14       50.45     14.85 o 
   3   4  16      599.49      644.10     74.97 o 
   4   4  16      630.42      611.78     34.54 o 
   5   4  16      817.90      876.91     52.02 o 
   6   4  16      110.39      140.64     20.45 o 
   7   4  16      588.33      613.95     41.92 o 
 -11   5  16      104.02      106.55     26.88 o 
 -10   5  16      114.33       98.00     21.64 o 
  -9   5  16       22.15       30.72     20.19 o 
  -8   5  16       30.87       24.87     31.33 o 
  -7   5  16      151.67      179.71     25.78 o 
  -6   5  16       30.94       48.97     17.56 o 
  -5   5  16       15.87       -5.69     14.52 o 
  -4   5  16      257.05      227.78     26.45 o 
  -3   5  16        5.44       -4.46     13.96 o 
  -2   5  16      362.97      313.22     29.82 o 
  -1   5  16       12.72       10.06     15.34 o 
   0   5  16      724.10      733.41     89.77 o 
   1   5  16        1.95       -6.61     12.11 o 
   2   5  16       54.11       38.46     19.44 o 
   3   5  16       11.34       18.13     13.71 o 
   4   5  16       72.85       55.74     16.07 o 
   5   5  16      130.97      124.90     19.62 o 
   6   5  16       25.47       59.72     17.31 o 
   7   5  16       10.35       38.62     21.69 o 
 -10   6  16       71.90       57.77     27.56 o 
  -9   6  16       92.38       62.60     20.47 o 
  -8   6  16      247.58      243.22     31.82 o 
  -7   6  16       25.33       10.91     16.42 o 
  -6   6  16        3.52        6.38     15.75 o 
  -5   6  16     1179.30     1251.45     52.70 o 
  -4   6  16      153.37      160.04     26.91 o 
  -3   6  16       10.36       23.62     16.11 o 
  -2   6  16        1.53       15.76     15.92 o 
  -1   6  16      111.92       99.60     20.51 o 
   0   6  16      108.05      116.40     20.84 o 
   1   6  16     1712.68     1858.49     79.71 o 
   2   6  16       51.84       52.44     15.67 o 
   3   6  16     1020.44     1077.45     49.27 o 
   4   6  16      121.57      108.95     18.90 o 
   5   6  16      479.46      482.38     32.54 o 
   6   6  16      102.70      137.17     21.25 o 
  -9   7  16       10.80       22.47     18.48 o 
  -8   7  16      579.23      659.09    110.04 o 
  -7   7  16        2.65        1.02     15.85 o 
  -6   7  16      991.10     1034.72     52.69 o 
  -5   7  16       68.83       76.65     20.56 o 
  -4   7  16      384.79      354.57     33.29 o 
  -3   7  16        0.74       25.40     17.21 o 
  -2   7  16      144.11      105.16     21.38 o 
  -1   7  16       36.31       27.85     16.53 o 
   0   7  16      314.90      300.91     34.72 o 
   1   7  16       57.69       67.57     19.71 o 
   2   7  16      106.11       93.38     21.20 o 
   3   7  16        3.90        3.31     16.28 o 
   4   7  16      495.98      563.84     34.96 o 
   5   7  16       10.40        9.05     21.79 o 
  -8   8  16      333.01      351.83     45.20 o 
  -7   8  16        1.04       -1.16     17.62 o 
  -6   8  16       32.09       89.55     22.71 o 
  -5   8  16     1167.92     1170.51     52.34 o 
  -4   8  16      352.06      391.19     52.61 o 
  -3   8  16      163.91      185.79     26.28 o 
  -2   8  16      110.88      148.71     24.95 o 
  -1   8  16       42.48       41.64     18.49 o 
   0   8  16       45.70       35.44     21.07 o 
   1   8  16      261.23      275.78     36.99 o 
   2   8  16        1.94        2.20     16.85 o 
   3   8  16       48.35       40.07     21.00 o 
   4   8  16      203.64      198.36     37.58 o 
  -6   9  16      198.51      228.15     34.59 o 
  -5   9  16       42.02       32.38     20.35 o 
  -4   9  16      282.65      322.68     33.51 o 
  -3   9  16        3.44       11.13     17.27 o 
  -2   9  16      271.11      286.29     40.52 o 
  -1   9  16       45.31       62.17     20.15 o 
   0   9  16      370.80      536.08     67.20 o 
   1   9  16        0.02      -10.64     18.93 o 
   2   9  16       44.41       23.27     18.64 o 
 -11   0  17      195.22      211.67     46.55 o 
  -9   0  17       17.57       61.71     32.85 o 
  -7   0  17      500.93      616.24     69.58 o 
  -5   0  17      112.94      170.95     52.32 o 
  -3   0  17      585.48      601.79     48.34 o 
  -1   0  17      153.59      162.64     27.85 o 
   1   0  17      288.08      273.68     35.10 o 
   3   0  17      183.46      236.99     39.33 o 
   5   0  17        2.24       24.29     26.21 o 
 -11   1  17     1344.16     1420.75     79.93 o 
 -10   1  17      304.00      354.91     49.89 o 
  -9   1  17      382.53      430.98     60.56 o 
  -8   1  17       31.44       29.32     21.05 o 
  -7   1  17     1085.34     1263.98     51.10 o 
  -6   1  17        2.58        1.51     14.20 o 
  -5   1  17       53.38       64.51     17.91 o 
  -4   1  17       92.33      132.93     18.74 o 
  -3   1  17      138.71      181.61     26.39 o 
  -2   1  17      151.99      205.41     21.70 o 
  -1   1  17      627.39      643.25     35.30 o 
   0   1  17      149.14      198.24     22.19 o 
   1   1  17        5.27        8.29     12.68 o 
   2   1  17       14.85        4.21     13.52 o 
   3   1  17      282.34      268.91     28.38 o 
   4   1  17        0.49       14.75     15.22 o 
   5   1  17        5.00       15.55     16.10 o 
   6   1  17        0.82       -5.52     16.41 o 
 -11   2  17      121.70      111.74     28.16 o 
 -10   2  17       11.51       35.34     22.52 o 
  -9   2  17        0.68        1.23     19.05 o 
  -8   2  17        3.41        1.01     15.27 o 
  -7   2  17       71.84       42.36     17.10 o 
  -6   2  17       94.77      103.90     20.53 o 
  -5   2  17       23.66       40.93     16.23 o 
  -4   2  17        0.55       -9.98     14.05 o 
  -3   2  17      263.60      285.07     24.33 o 
  -2   2  17       24.51        4.12     12.86 o 
  -1   2  17        7.97       19.65     12.97 o 
   0   2  17       42.45       21.95     13.74 o 
   1   2  17        4.17       21.98     13.37 o 
   2   2  17       48.72       52.36     17.39 o 
   3   2  17       71.31       50.15     18.36 o 
   4   2  17        0.92       -1.81     13.00 o 
   5   2  17       37.59       52.83     16.79 o 
   6   2  17        1.18        6.97     14.48 o 
 -10   3  17       12.34       26.26     21.13 o 
  -9   3  17      385.45      384.26     60.24 o 
  -8   3  17      162.10      106.01     21.77 o 
  -7   3  17     1321.49     1546.69     76.92 o 
  -6   3  17      533.22      496.77     48.77 o 
  -5   3  17      224.88      205.44     27.91 o 
  -4   3  17      308.52      317.20     30.13 o 
  -3   3  17      316.43      279.58     28.55 o 
  -2   3  17      413.59      358.76     31.99 o 
  -1   3  17      504.58      530.46     32.30 o 
   0   3  17       76.24       69.99     16.49 o 
   1   3  17        1.60        7.98     14.97 o 
   2   3  17      353.83      329.02     41.10 o 
   3   3  17       86.51       82.50     17.70 o 
   4   3  17      352.71      358.40     35.24 o 
   5   3  17        4.77        8.28     15.95 o 
   6   3  17       83.89       66.21     17.60 o 
 -10   4  17       18.09       21.81     17.60 o 
  -9   4  17        7.91        3.35     16.38 o 
  -8   4  17       16.94        2.99     37.50 o 
  -7   4  17      294.49      325.29     31.67 o 
  -6   4  17      475.38      458.98     39.03 o 
  -5   4  17       29.34       29.32     16.95 o 
  -4   4  17      139.10      125.04     23.26 o 
  -3   4  17      336.06      371.64     32.63 o 
  -2   4  17      360.79      356.78     46.84 o 
  -1   4  17       36.74       46.56     17.97 o 
   0   4  17        0.30        8.80     12.52 o 
   1   4  17       31.41       41.54     18.16 o 
   2   4  17        1.45       11.04     13.59 o 
   3   4  17      750.97      798.80     57.79 o 
   4   4  17       94.45       99.76     19.87 o 
   5   4  17       96.60       91.54     18.61 o 
  -9   5  17        6.03       15.96     17.56 o 
  -8   5  17        1.21       25.27     17.24 o 
  -7   5  17      184.79      272.67     30.36 o 
  -6   5  17       30.84       50.72     18.74 o 
  -5   5  17       44.07       54.66     19.43 o 
  -4   5  17      191.97      230.66     27.53 o 
  -3   5  17       94.20      103.43     21.51 o 
  -2   5  17      592.95      695.52     83.62 o 
  -1   5  17      204.44      156.61     24.47 o 
   0   5  17      806.93      795.46     86.90 o 
   1   5  17        0.21        7.99     15.83 o 
   2   5  17      225.32      196.16     22.18 o 
   3   5  17      104.48       68.00     22.47 o 
   4   5  17      249.05      223.49     24.14 o 
   5   5  17        6.36        5.48     14.03 o 
  -8   6  17        5.20        1.58     17.24 o 
  -7   6  17       65.07       72.92     21.21 o 
  -6   6  17        4.29       16.25     18.09 o 
  -5   6  17        0.61       15.74     16.95 o 
  -4   6  17      293.61      225.43     27.97 o 
  -3   6  17        0.11       -1.39     21.97 o 
  -2   6  17       44.07       65.81     19.46 o 
  -1   6  17      204.89      233.70     47.04 o 
   0   6  17        8.41        1.49     15.45 o 
   1   6  17      317.97      256.71     29.01 o 
   2   6  17        2.13      -14.09     15.21 o 
   3   6  17       78.79       60.58     17.75 o 
   4   6  17       73.61       73.09     23.55 o 
  -7   7  17        1.56       11.68     17.60 o 
  -6   7  17      781.30      847.61     69.60 o 
  -5   7  17       22.00       47.15     19.94 o 
  -4   7  17      490.13      473.93     38.93 o 
  -3   7  17      154.86      175.52     27.22 o 
  -2   7  17      273.78      276.56     30.23 o 
  -1   7  17      139.59      117.92     23.49 o 
   0   7  17       43.31       51.19     20.19 o 
   1   7  17       91.30      113.65     22.66 o 
   2   7  17      194.07      190.47     31.86 o 
  -5   8  17      465.84      434.95     38.09 o 
  -4   8  17       19.27       14.67     16.97 o 
  -3   8  17      483.81      562.47     47.87 o 
  -2   8  17      166.88      151.15     25.84 o 
  -1   8  17      572.48      656.96     78.44 o 
   0   8  17        6.48       19.70     18.11 o 
  -8   0  18       43.25       37.63     32.27 o 
  -6   0  18      388.69      418.77     60.81 o 
  -4   0  18      669.48      745.97     67.67 o 
  -2   0  18       22.61       14.60     20.38 o 
   0   0  18        6.93       16.87     18.46 o 
   2   0  18      570.27      676.03    144.91 o 
   4   0  18      674.52      654.43     66.35 o 
  -9   1  18        8.24       37.66     22.28 o 
  -8   1  18        0.09      -23.30     18.26 o 
  -7   1  18      153.72      209.97     31.94 o 
  -6   1  18      830.15      968.85     55.78 o 
  -5   1  18      220.25      295.98     44.55 o 
  -4   1  18       18.16       12.89     16.03 o 
  -3   1  18      172.70      169.75     21.42 o 
  -2   1  18      823.97      767.44     53.61 o 
  -1   1  18        8.50       18.00     13.13 o 
   0   1  18       44.49       42.83     15.41 o 
   1   1  18       62.71       84.51     18.26 o 
   2   1  18      810.15      902.43     41.65 o 
   3   1  18       74.56       72.97     17.34 o 
   4   1  18       64.11       98.89     25.01 o 
  -9   2  18       48.58       65.75     71.12 o 
  -8   2  18       87.95      135.09     44.37 o 
  -7   2  18        2.05       -1.80     16.92 o 
  -6   2  18      241.05      262.14     28.76 o 
  -5   2  18       32.50       36.45     17.42 o 
  -4   2  18      524.23      555.23     53.27 o 
  -3   2  18       52.79       37.30     18.80 o 
  -2   2  18      229.59      245.60     24.07 o 
  -1   2  18       95.33       92.01     17.99 o 
   0   2  18      465.17      507.73     42.66 o 
   1   2  18       18.22        4.49     13.40 o 
   2   2  18      327.42      378.13     29.50 o 
   3   2  18        5.49      -19.04     13.54 o 
   4   2  18      175.24       94.34     23.03 o 
  -8   3  18        6.82       -9.95     15.56 o 
  -7   3  18      104.81       91.09     27.29 o 
  -6   3  18      798.47      984.70     60.70 o 
  -5   3  18        0.06        2.15     15.81 o 
  -4   3  18        2.58       -5.19     15.12 o 
  -3   3  18       20.58       42.73     18.10 o 
  -2   3  18      712.73      717.34     46.68 o 
  -1   3  18      326.84      369.96     44.14 o 
   0   3  18       23.35       23.52     14.72 o 
   1   3  18       34.39       37.49     17.79 o 
   2   3  18      455.49      439.85     36.42 o 
   3   3  18      106.74       79.59     20.54 o 
  -7   4  18        7.23        3.97     17.20 o 
  -6   4  18      191.30      227.58     28.26 o 
  -5   4  18      736.41      961.42     48.69 o 
  -4   4  18      808.93      745.38     46.11 o 
  -3   4  18      115.16      104.49     22.60 o 
  -2   4  18      225.36      202.89     26.87 o 
  -1   4  18        3.19      -18.97     14.00 o 
   0   4  18      183.46      152.28     24.54 o 
   1   4  18       13.13        1.72     13.99 o 
   2   4  18      410.79      381.66     34.15 o 
   3   4  18        4.50       29.43     15.86 o 
  -6   5  18      336.94      396.57     36.32 o 
  -5   5  18       74.47       45.82     19.55 o 
  -4   5  18      438.62      447.04     54.68 o 
  -3   5  18      267.19      212.52     28.24 o 
  -2   5  18       60.30       88.11     21.31 o 
  -1   5  18       41.54       31.56     19.35 o 
   0   5  18       86.56       95.85     27.99 o 
   1   5  18       13.77       18.26     16.45 o 
   2   5  18       91.02      100.28     22.71 o 
  -5   6  18      121.07      160.28     26.59 o 
  -4   6  18       18.47       40.40     19.38 o 
  -3   6  18       73.78       59.78     20.49 o 
  -2   6  18        2.56       -1.62     16.23 o 
  -1   6  18       17.40       18.11     18.01 o 
   0   6  18      239.65      224.30     36.18 o 
  -5   0  19     1412.64     1762.40    110.59 o 
  -3   0  19      154.19      151.41     30.78 o 
  -1   0  19      327.67      317.46    100.42 o 
   1   0  19       30.03       13.09     20.58 o 
  -6   1  19        8.01      -10.22     21.48 o 
  -5   1  19       57.58       66.00     24.36 o 
  -4   1  19       55.19       34.52     18.04 o 
  -3   1  19        3.33        8.89     17.45 o 
  -2   1  19      265.34      294.07     26.91 o 
  -1   1  19       91.26      108.99     26.85 o 
   0   1  19       50.83       42.23     15.94 o 
   1   1  19        3.29        6.69     14.06 o 
  -5   2  19     1514.37     1744.16     64.76 o 
  -4   2  19       33.15       39.98     19.27 o 
  -3   2  19        0.44        1.97     16.77 o 
  -2   2  19       36.73       59.03     20.03 o 
  -1   2  19      734.25      835.40     56.06 o 
   0   2  19        0.28       17.30     14.04 o 
  -4   3  19       78.23       75.85     21.46 o 
  -3   3  19        0.21      -17.36     15.28 o 
  -2   3  19       52.60       75.06     33.86 o 
  -1   3  19        1.83       18.28     17.50 o 
                                                 
